# Supplementary material for: Molecular cage-bridged plasmonic structures with well-defined nanogaps as well as the capability of reversible and selective guest trapping
Source: Chem Sci. 2017 Nov 20;9(4):889–95. doi: 10.1039/c7sc03536e (PMC5873215; doi:10.1039/c7sc03536e)
Supplement: Supplementary file 2 [file SC-009-C7SC03536E-s002.cif]

# Electronic Supplementary Material (ESI) for Chemical Science.
# This journal is © The Royal Society of Chemistry 2017

####################################################################### 
# 
# This file contains crystal structure data downloaded from the 
# Cambridge Structural Database (CSD) hosted by the Cambridge 
# Crystallographic Data Centre (CCDC).
# 
# Full information about CCDC data access policies and citation 
# guidelines are available at http://www.ccdc.cam.ac.uk/access/V1 
# 
# Audit and citation data items may have been added by the CCDC. 
# Please retain this information to preserve the provenance of 
# this file and to allow appropriate attribution of the data. 
# 
#######################################################################

data_mx4847a_sq
_database_code_depnum_ccdc_archive 'CCDC 1492105'
_audit_update_record             
;
2016-07-11 deposited with the CCDC.
2017-11-20 downloaded from the CCDC.
;
_audit_creation_date             2016-05-23
_audit_creation_method           
;
Olex2 1.2
(compiled 2016.02.19 svn.r3266 for OlexSys, GUI svn.r5155)
;
_chemical_name_common            ?
_chemical_name_systematic        ?
_chemical_formula_moiety         'C84 H60 N12 Pd2 S4, 4(C F3 O3 S)'
_chemical_formula_sum            'C88 H60 F12 N12 O12 Pd2 S8'
_chemical_formula_weight         2174.76
_chemical_melting_point          ?
loop_
_atom_type_symbol
_atom_type_description
_atom_type_scat_dispersion_real
_atom_type_scat_dispersion_imag
_atom_type_scat_source
C C 0.0033 0.0016 'International Tables Vol C Tables 4.2.6.8 and 6.1.1.4'
H H 0.0000 0.0000 'International Tables Vol C Tables 4.2.6.8 and 6.1.1.4'
F F 0.0171 0.0103 'International Tables Vol C Tables 4.2.6.8 and 6.1.1.4'
N N 0.0061 0.0033 'International Tables Vol C Tables 4.2.6.8 and 6.1.1.4'
O O 0.0106 0.0060 'International Tables Vol C Tables 4.2.6.8 and 6.1.1.4'
Pd Pd -0.9988 1.0072 'International Tables Vol C Tables 4.2.6.8 and 6.1.1.4'
S S 0.1246 0.1234 'International Tables Vol C Tables 4.2.6.8 and 6.1.1.4'

_shelx_space_group_comment       
;
The symmetry employed for this shelxl refinement is uniquely defined
by the following loop, which should always be used as a source of
symmetry information in preference to the above space-group names.
They are only intended as comments.
;
_space_group_crystal_system      triclinic
_space_group_IT_number           2
_space_group_name_H-M_alt        'P -1'
_space_group_name_Hall           '-P 1'
loop_
_space_group_symop_operation_xyz
'x, y, z'
'-x, -y, -z'

_cell_length_a                   12.284(4)
_cell_length_b                   15.243(5)
_cell_length_c                   17.550(7)
_cell_angle_alpha                100.641(4)
_cell_angle_beta                 102.198(5)
_cell_angle_gamma                98.202(6)
_cell_volume                     3099.8(18)
_cell_formula_units_Z            1
_cell_measurement_reflns_used    8848
_cell_measurement_temperature    173.1500
_cell_measurement_theta_max      27.4302
_cell_measurement_theta_min      1.2174
_shelx_estimated_absorpt_T_max   ?
_shelx_estimated_absorpt_T_min   ?
_exptl_absorpt_coefficient_mu    0.493
_exptl_absorpt_correction_T_max  1.00000
_exptl_absorpt_correction_T_min  0.72687
_exptl_absorpt_correction_type   multi-scan
_exptl_absorpt_process_details   ?
_exptl_absorpt_special_details   ?
_exptl_crystal_colour            Colorless
_exptl_crystal_density_diffrn    1.165
_exptl_crystal_density_meas      ?
_exptl_crystal_density_method    ?
_exptl_crystal_description       block
_exptl_crystal_F_000             1096
_exptl_crystal_size_max          0.256
_exptl_crystal_size_mid          0.243
_exptl_crystal_size_min          0.134
_exptl_special_details           
;
 ?
;
_exptl_transmission_factor_max   ?
_exptl_transmission_factor_min   ?
_diffrn_reflns_av_R_equivalents  0.0567
_diffrn_reflns_av_unetI/netI     0.0558
_diffrn_reflns_Laue_measured_fraction_full 0.998
_diffrn_reflns_Laue_measured_fraction_max 0.997
_diffrn_reflns_limit_h_max       15
_diffrn_reflns_limit_h_min       -15
_diffrn_reflns_limit_k_max       19
_diffrn_reflns_limit_k_min       -19
_diffrn_reflns_limit_l_max       22
_diffrn_reflns_limit_l_min       -22
_diffrn_reflns_number            44945
_diffrn_reflns_point_group_measured_fraction_full 0.998
_diffrn_reflns_point_group_measured_fraction_max 0.997
_diffrn_reflns_theta_full        26.000
_diffrn_reflns_theta_max         27.389
_diffrn_reflns_theta_min         1.217
_diffrn_ambient_temperature      173.1500
_diffrn_detector_area_resol_mean 28.5714
_diffrn_measured_fraction_theta_full 0.998
_diffrn_measured_fraction_theta_max 0.997
_diffrn_measurement_details      
;
scan:
	Number of images: 360
	           Slice: -110.0000 - 70.0000
	     Image width: 0.5000
	        Exp time: 6.0000
	   Rotation axis: Omega
	           Omega: 0.0000
	             Chi: 45.0000
	             Phi: 0.0000
	             XTD: 45.1853
	          2theta: -20.0129
scan:
	Number of images: 360
	           Slice: -110.0000 - 70.0000
	     Image width: 0.5000
	        Exp time: 6.0000
	   Rotation axis: Omega
	           Omega: 0.0000
	             Chi: 45.0000
	             Phi: 90.0000
	             XTD: 45.1853
	          2theta: -20.0129
scan:
	Number of images: 284
	           Slice: -79.0000 - 63.0000
	     Image width: 0.5000
	        Exp time: 6.0000
	   Rotation axis: Omega
	           Omega: 0.0000
	             Chi: 45.0000
	             Phi: 270.0000
	             XTD: 45.1853
	          2theta: -20.0129
scan:
	Number of images: 272
	           Slice: -83.7500 - 52.2500
	     Image width: 0.5000
	        Exp time: 6.0000
	   Rotation axis: Omega
	           Omega: 0.0000
	             Chi: 45.0000
	             Phi: 180.0000
	             XTD: 45.1853
	          2theta: -20.0129
;
_diffrn_measurement_device       
;
Saturn724+ (2x2 bin mode)
;
_diffrn_measurement_device_details 
;
AFC10: Fixed Chi 2 circle
;
_diffrn_measurement_device_type  'multiwire proportional'
_diffrn_measurement_method       dtprofit.ref
_diffrn_number_total             14034
_diffrn_orient_matrix_type       d*Trek
_diffrn_orient_matrix_UB_11      0.0832
_diffrn_orient_matrix_UB_12      -0.0055
_diffrn_orient_matrix_UB_13      -0.0154
_diffrn_orient_matrix_UB_21      0.0128
_diffrn_orient_matrix_UB_22      0.0623
_diffrn_orient_matrix_UB_23      -0.0240
_diffrn_orient_matrix_UB_31      0.0254
_diffrn_orient_matrix_UB_32      0.0273
_diffrn_orient_matrix_UB_33      0.0467
_diffrn_radiation_detector       CCD
_diffrn_radiation_monochromator  Confocal
_diffrn_radiation_type           MoK\a
_diffrn_radiation_wavelength     0.71073
_diffrn_source                   'Rotating Anode'
_diffrn_source_current           24.0000
_diffrn_source_power             1.2000
_diffrn_source_voltage           50.0000
_diffrn_special_details          
;
 ?
;
_reflns_Friedel_coverage         0.000
_reflns_Friedel_fraction_full    .
_reflns_Friedel_fraction_max     .
_reflns_number_gt                11854
_reflns_number_total             14030
_reflns_special_details          
;
 Reflections were merged by SHELXL according to the crystal
 class for the calculation of statistics and refinement.
 
 Structure factors included contributions from the .fab file.
 
 _reflns_Friedel_fraction is defined as the number of unique
 Friedel pairs measured divided by the number that would be
 possible theoretically, ignoring centric projections and
 systematic absences.
;
_reflns_threshold_expression     'I > 2\s(I)'
_computing_cell_refinement       'CrystalClear (Rigaku Inc., 2007)'
_computing_data_collection       'CrystalClear (Rigaku Inc., 2007)'
_computing_data_reduction        'CrystalClear (Rigaku Inc., 2007)'
_computing_molecular_graphics    'Olex2 (Dolomanov et al., 2009)'
_computing_publication_material  'Olex2 (Dolomanov et al., 2009)'
_computing_structure_refinement  'ShelXL (Sheldrick, 2015)'
_computing_structure_solution    
;
????
;
_refine_diff_density_max         2.657
_refine_diff_density_min         -0.921
_refine_diff_density_rms         0.113
_refine_ls_extinction_coef       .
_refine_ls_extinction_method     none
_refine_ls_goodness_of_fit_ref   1.138
_refine_ls_hydrogen_treatment    constr
_refine_ls_matrix_type           full
_refine_ls_number_parameters     663
_refine_ls_number_reflns         14030
_refine_ls_number_restraints     173
_refine_ls_R_factor_all          0.1099
_refine_ls_R_factor_gt           0.0984
_refine_ls_restrained_S_all      1.147
_refine_ls_shift/su_max          0.001
_refine_ls_shift/su_mean         0.000
_refine_ls_structure_factor_coef Fsqd
_refine_ls_weighting_details     
'w=1/[\s^2^(Fo^2^)+(0.1532P)^2^+3.8968P] where P=(Fo^2^+2Fc^2^)/3'
_refine_ls_weighting_scheme      calc
_refine_ls_wR_factor_gt          0.2755
_refine_ls_wR_factor_ref         0.2873
_refine_special_details          ?
_olex2_refinement_description    
;
1. Fixed Uiso
 At 1.2 times of:
  All C(H) groups, All C(H,H) groups, All C(H,H,H,H) groups
 At 1.5 times of:
  All C(H,H,H) groups
2. Restrained distances
 S2-C41 = S2-C42
 1.82 with sigma of 0.01
 S3A-C01Q = S3-C01Q
 1.82 with sigma of 0.01
 S3A-O3A = S3-O3 = S3A-O1A = S3A-O2A = S3-O1
 1.4 with sigma of 0.01
 S2A-C42A = S2A-C41
 1.82 with sigma of 0.01
3. Uiso/Uaniso restraints and constraints
S3 \\sim O1 \\sim O3A \\sim O3 \\sim S3A \\sim O1A \\sim O2 \\sim O2A: within
1.7A with sigma of 0.02 and sigma for terminal atoms of 0.04
S2A \\sim C41 \\sim S2 \\sim C42 \\sim C42A: within 1.7A with sigma of 0.02 and
sigma for terminal atoms of 0.04
Uanis(S3) \\sim Ueq, Uanis(O1) \\sim Ueq, Uanis(O3A) \\sim Ueq, Uanis(O3) \\sim
Ueq, Uanis(S3A) \\sim Ueq, Uanis(O1A) \\sim Ueq, Uanis(O2) \\sim Ueq,
Uanis(O2A) \\sim Ueq: with sigma of 0.01 and sigma for terminal atoms of 0.02
Uanis(C42A) \\sim Ueq, Uanis(S2A) \\sim Ueq, Uanis(C41) \\sim Ueq, Uanis(S2)
\\sim Ueq, Uanis(C42) \\sim Ueq: with sigma of 0.01 and sigma for terminal
atoms of 0.02
4. Others
 Sof(S2A)=Sof(H41C)=Sof(H41D)=Sof(C42A)=Sof(H42D)=Sof(H42E)=Sof(H42F)=1-FVAR(1)
 Sof(S2)=Sof(H41A)=Sof(H41B)=Sof(C42)=Sof(H42A)=Sof(H42B)=Sof(H42C)=FVAR(1)
 Sof(O3A)=Sof(S3A)=Sof(O1A)=Sof(O2A)=1-FVAR(2)
 Sof(S3)=Sof(O1)=Sof(O3)=Sof(O2)=FVAR(2)
5.a Secondary CH2 refined with riding coordinates:
 C20(H20A,H20B), C41(H41A,H41B), C41(H41C,H41D)
5.b Aromatic/amide H refined with riding coordinates:
 C1(H1), C2(H2), C3(H3), C5(H5), C9(H9), C11(H11), C16(H16), C17(H17),
 C18(H18), C19(H19), C22(H22), C23(H23), C24(H24), C26(H26), C30(H30), C32(H32),
  C37(H37), C38(H38), C39(H39), C40(H40)
5.c Idealised Me refined as rotating group:
 C21(H21A,H21B,H21C), C42(H42A,H42B,H42C), C42A(H42D,H42E,H42F)
;
_atom_sites_solution_hydrogens   geom
_atom_sites_solution_primary     ?
_atom_sites_solution_secondary   ?
loop_
_atom_site_label
_atom_site_type_symbol
_atom_site_fract_x
_atom_site_fract_y
_atom_site_fract_z
_atom_site_U_iso_or_equiv
_atom_site_adp_type
_atom_site_occupancy
_atom_site_site_symmetry_order
_atom_site_calc_flag
_atom_site_refinement_flags_posn
_atom_site_refinement_flags_adp
_atom_site_refinement_flags_occupancy
_atom_site_disorder_assembly
_atom_site_disorder_group
Pd01 Pd 0.32545(3) 0.19304(2) 0.22132(2) 0.04602(16) Uani 1 1 d . . . . .
S1 S 0.3812(2) 0.11613(14) 0.91613(12) 0.0894(6) Uani 1 1 d . . . . .
S2 S -0.1639(6) 0.2964(4) 0.7291(4) 0.119(3) Uani 0.482(8) 1 d D U P A 1
S2A S -0.3031(16) 0.4278(15) 0.5987(12) 0.352(11) Uani 0.518(8) 1 d D U P A 2
N1 N 0.3555(4) 0.1141(3) 0.3024(3) 0.0508(10) Uani 1 1 d . . . . .
N2 N 0.5358(5) 0.2870(3) 0.7098(3) 0.0675(14) Uani 1 1 d . . . . .
N3 N 0.7099(4) 0.7276(3) 0.8583(3) 0.0508(10) Uani 1 1 d . . . . .
N4 N 0.1745(4) 0.2007(3) 0.2496(3) 0.0490(10) Uani 1 1 d . . . . .
N5 N 0.1104(4) 0.4793(3) 0.5928(3) 0.0589(12) Uani 1 1 d . . . . .
N6 N 0.5241(4) 0.8102(3) 0.8063(3) 0.0487(10) Uani 1 1 d . . . . .
C1 C 0.3291(6) 0.0231(4) 0.2770(4) 0.0587(14) Uani 1 1 d . . . . .
H1 H 0.3089 -0.0022 0.2224 0.070 Uiso 1 1 calc R . . . .
C2 C 0.3312(6) -0.0333(4) 0.3298(4) 0.0611(15) Uani 1 1 d . . . . .
H2 H 0.3104 -0.0960 0.3108 0.073 Uiso 1 1 calc R . . . .
C3 C 0.3645(6) 0.0034(4) 0.4115(4) 0.0640(16) Uani 1 1 d . . . . .
H3 H 0.3677 -0.0338 0.4481 0.077 Uiso 1 1 calc R . . . .
C4 C 0.3933(5) 0.0990(4) 0.4371(3) 0.0548(13) Uani 1 1 d . . . . .
C5 C 0.3888(5) 0.1515(4) 0.3809(3) 0.0535(13) Uani 1 1 d . . . . .
H5 H 0.4094 0.2144 0.3979 0.064 Uiso 1 1 calc R . . . .
C6 C 0.4280(7) 0.1397(4) 0.5212(4) 0.0673(17) Uani 1 1 d . . . . .
C7 C 0.4532(7) 0.1720(4) 0.5913(4) 0.0679(17) Uani 1 1 d . . . . .
C8 C 0.4829(6) 0.1996(4) 0.6776(4) 0.0631(16) Uani 1 1 d . . . . .
C9 C 0.4610(6) 0.1359(4) 0.7224(3) 0.0612(15) Uani 1 1 d . . . . .
H9 H 0.4235 0.0769 0.6973 0.073 Uiso 1 1 calc R . . . .
C10 C 0.4957(6) 0.1614(4) 0.8049(4) 0.0639(16) Uani 1 1 d . . . . .
C11 C 0.5505(6) 0.2510(4) 0.8390(4) 0.0661(17) Uani 1 1 d . . . . .
H11 H 0.5756 0.2706 0.8942 0.079 Uiso 1 1 calc R . . . .
C12 C 0.5669(7) 0.3096(4) 0.7907(4) 0.0682(18) Uani 1 1 d . . . . .
C13 C 0.6190(8) 0.4059(4) 0.8233(4) 0.079(2) Uani 1 1 d . . . . .
C14 C 0.6589(7) 0.4834(4) 0.8536(4) 0.0722(18) Uani 1 1 d . . . . .
C15 C 0.6974(6) 0.5786(4) 0.8852(4) 0.0632(16) Uani 1 1 d . . . . .
C16 C 0.7476(7) 0.6171(4) 0.9657(4) 0.074(2) Uani 1 1 d . . . . .
H16 H 0.7591 0.5803 1.0023 0.089 Uiso 1 1 calc R . . . .
C17 C 0.7796(6) 0.7092(4) 0.9901(4) 0.0666(17) Uani 1 1 d . . . . .
H17 H 0.8151 0.7353 1.0434 0.080 Uiso 1 1 calc R . . . .
C18 C 0.7601(6) 0.7636(4) 0.9367(3) 0.0566(14) Uani 1 1 d . . . . .
H18 H 0.7815 0.8264 0.9545 0.068 Uiso 1 1 calc R . . . .
C19 C 0.6788(6) 0.6366(4) 0.8326(3) 0.0575(14) Uani 1 1 d . . . . .
H19 H 0.6443 0.6120 0.7789 0.069 Uiso 1 1 calc R . . . .
C20 C 0.4766(8) 0.0952(4) 0.8552(4) 0.077(2) Uani 1 1 d . . . . .
H20A H 0.5492 0.0937 0.8895 0.092 Uiso 1 1 calc R . . . .
H20B H 0.4486 0.0353 0.8204 0.092 Uiso 1 1 calc R . . . .
C21 C 0.2505(9) 0.0875(8) 0.8413(7) 0.116(3) Uani 1 1 d . . . . .
H21A H 0.2493 0.1304 0.8075 0.175 Uiso 1 1 calc GR . . . .
H21B H 0.1884 0.0893 0.8665 0.175 Uiso 1 1 calc GR . . . .
H21C H 0.2434 0.0275 0.8097 0.175 Uiso 1 1 calc GR . . . .
C22 C 0.0777(5) 0.1472(4) 0.2012(4) 0.0583(14) Uani 1 1 d . . . . .
H22 H 0.0808 0.1097 0.1538 0.070 Uiso 1 1 calc R . . . .
C23 C -0.0246(5) 0.1474(4) 0.2207(4) 0.0635(16) Uani 1 1 d . . . . .
H23 H -0.0899 0.1101 0.1868 0.076 Uiso 1 1 calc R . . . .
C24 C -0.0305(6) 0.2024(5) 0.2903(4) 0.0641(16) Uani 1 1 d . . . . .
H24 H -0.0991 0.2012 0.3050 0.077 Uiso 1 1 calc R . . . .
C25 C 0.0689(6) 0.2611(4) 0.3395(3) 0.0576(14) Uani 1 1 d . . . . .
C26 C 0.1685(5) 0.2563(4) 0.3165(3) 0.0536(13) Uani 1 1 d . . . . .
H26 H 0.2349 0.2935 0.3490 0.064 Uiso 1 1 calc R . . . .
C27 C 0.0656(7) 0.3175(5) 0.4136(4) 0.0703(18) Uani 1 1 d . . . . .
C28 C 0.0543(7) 0.3607(5) 0.4745(4) 0.0714(18) Uani 1 1 d . . . . .
C29 C 0.0312(6) 0.4059(4) 0.5469(4) 0.0626(15) Uani 1 1 d . . . . .
C30 C -0.0669(7) 0.3727(5) 0.5667(5) 0.081(2) Uani 1 1 d . . . . .
H30 H -0.1171 0.3219 0.5336 0.097 Uiso 1 1 calc R . . . .
C31 C -0.0899(7) 0.4158(6) 0.6362(5) 0.092(3) Uani 1 1 d . . . . .
C32 C -0.0139(6) 0.4939(5) 0.6819(5) 0.081(2) Uani 1 1 d . . . . .
H32 H -0.0292 0.5274 0.7270 0.097 Uiso 1 1 calc R . . . .
C33 C 0.0835(5) 0.5207(4) 0.6595(4) 0.0570(14) Uani 1 1 d . . . . .
C34 C 0.1688(6) 0.5989(4) 0.7080(4) 0.0620(16) Uani 1 1 d . . . . .
C35 C 0.2399(5) 0.6633(4) 0.7450(4) 0.0592(14) Uani 1 1 d . . . . .
C36 C 0.3302(5) 0.7372(4) 0.7885(4) 0.0536(13) Uani 1 1 d . . . . .
C37 C 0.4327(5) 0.7440(4) 0.7668(3) 0.0527(13) Uani 1 1 d . . . . .
H37 H 0.4393 0.7015 0.7234 0.063 Uiso 1 1 calc R . . . .
C38 C 0.5130(5) 0.8740(4) 0.8685(3) 0.0517(12) Uani 1 1 d . . . . .
H38 H 0.5741 0.9205 0.8954 0.062 Uiso 1 1 calc R . . . .
C39 C 0.4119(5) 0.8704(4) 0.8923(4) 0.0567(14) Uani 1 1 d . . . . .
H39 H 0.4065 0.9142 0.9352 0.068 Uiso 1 1 calc R . . . .
C40 C 0.3200(5) 0.8034(4) 0.8532(4) 0.0587(14) Uani 1 1 d . . . . .
H40 H 0.2522 0.8014 0.8690 0.070 Uiso 1 1 calc R . . . .
C41 C -0.1965(8) 0.3776(7) 0.6619(6) 0.116(3) Uani 1 1 d D U . . .
H41A H -0.2556 0.3462 0.6148 0.139 Uiso 0.482(8) 1 calc R . P A 1
H41B H -0.2243 0.4273 0.6899 0.139 Uiso 0.482(8) 1 calc R . P A 1
H41C H -0.1898 0.3993 0.7185 0.139 Uiso 0.518(8) 1 calc R . P A 2
H41D H -0.2137 0.3116 0.6484 0.139 Uiso 0.518(8) 1 calc R . P A 2
C42 C -0.078(3) 0.3577(19) 0.8274(11) 0.183(13) Uani 0.482(8) 1 d D U P A 1
H42A H -0.0001 0.3515 0.8313 0.275 Uiso 0.482(8) 1 calc GR . P A 1
H42B H -0.1048 0.3331 0.8679 0.275 Uiso 0.482(8) 1 calc GR . P A 1
H42C H -0.0826 0.4209 0.8346 0.275 Uiso 0.482(8) 1 calc GR . P A 1
C42A C -0.315(3) 0.416(2) 0.4899(13) 0.215(14) Uani 0.518(8) 1 d D U P A 2
H42D H -0.3857 0.3772 0.4604 0.322 Uiso 0.518(8) 1 calc GR . P A 2
H42E H -0.2534 0.3890 0.4758 0.322 Uiso 0.518(8) 1 calc GR . P A 2
H42F H -0.3112 0.4744 0.4771 0.322 Uiso 0.518(8) 1 calc GR . P A 2
S4 S -0.18663(14) 0.05750(11) -0.02969(9) 0.0628(4) Uani 1 1 d . . . . .
F4 F -0.0037(7) 0.0954(6) -0.0775(8) 0.213(5) Uani 1 1 d . . . . .
F5 F -0.0522(7) 0.2100(5) -0.0191(7) 0.199(4) Uani 1 1 d . . . . .
F6 F -0.1533(10) 0.1501(6) -0.1337(6) 0.204(5) Uani 1 1 d . . . . .
O4 O -0.2139(4) -0.0241(3) -0.0883(3) 0.0715(13) Uani 1 1 d . . . . .
O5 O -0.1214(8) 0.0543(7) 0.0458(4) 0.170(4) Uani 1 1 d . . . . .
O6 O -0.2756(7) 0.1047(6) -0.0246(7) 0.168(4) Uani 1 1 d . . . . .
C01M C -0.0900(10) 0.1318(6) -0.0660(7) 0.106(3) Uani 1 1 d . . . . .
S3 S 0.7140(6) 0.1427(5) 0.4128(4) 0.0777(17) Uani 0.560(11) 1 d D U P B 1
F1 F 0.8538(10) 0.0492(8) 0.3598(8) 0.219(5) Uani 1 1 d . . . . .
F2 F 0.9177(7) 0.1249(6) 0.4663(7) 0.210(5) Uani 1 1 d . . . . .
F3 F 0.7997(7) 0.0003(5) 0.4443(5) 0.157(3) Uani 1 1 d . . . . .
O1 O 0.7681(13) 0.2196(7) 0.3917(10) 0.079(4) Uani 0.560(11) 1 d D U P B 1
O3A O 0.6193(10) 0.0773(9) 0.4090(9) 0.082(4) Uani 0.440(11) 1 d D U P B 2
O3 O 0.6928(13) 0.1622(9) 0.4887(7) 0.118(5) Uani 0.560(11) 1 d D U P B 1
C01Q C 0.8268(6) 0.0800(7) 0.4346(7) 0.103(3) Uani 1 1 d D . . . .
S3A S 0.7103(6) 0.1255(5) 0.3883(4) 0.0638(17) Uani 0.440(11) 1 d D U P B 2
O1A O 0.732(2) 0.2208(8) 0.4034(18) 0.115(7) Uani 0.440(11) 1 d D U P B 2
O2 O 0.6215(10) 0.0884(8) 0.3481(10) 0.115(4) Uani 0.560(11) 1 d . U P B 1
O2A O 0.7170(13) 0.0890(10) 0.3095(6) 0.100(5) Uani 0.440(11) 1 d D U P B 2

loop_
_atom_site_aniso_label
_atom_site_aniso_U_11
_atom_site_aniso_U_22
_atom_site_aniso_U_33
_atom_site_aniso_U_23
_atom_site_aniso_U_13
_atom_site_aniso_U_12
Pd01 0.0551(3) 0.0383(2) 0.0387(2) 0.00215(15) 0.01230(17) -0.00338(17)
S1 0.1323(19) 0.0707(11) 0.0664(11) 0.0118(9) 0.0424(12) 0.0000(12)
S2 0.146(5) 0.085(3) 0.141(5) 0.022(3) 0.093(4) -0.014(3)
S2A 0.340(13) 0.362(14) 0.361(14) 0.075(9) 0.106(9) 0.066(9)
N1 0.064(3) 0.043(2) 0.041(2) 0.0031(18) 0.016(2) -0.001(2)
N2 0.099(4) 0.045(3) 0.050(3) 0.006(2) 0.019(3) -0.006(3)
N3 0.059(3) 0.041(2) 0.045(2) 0.0003(18) 0.013(2) -0.0019(19)
N4 0.060(3) 0.042(2) 0.039(2) 0.0027(17) 0.0136(19) -0.0040(19)
N5 0.064(3) 0.051(3) 0.053(3) -0.003(2) 0.023(2) -0.009(2)
N6 0.056(3) 0.043(2) 0.042(2) 0.0053(18) 0.0120(19) -0.0017(19)
C1 0.073(4) 0.041(3) 0.057(3) 0.002(2) 0.021(3) -0.002(3)
C2 0.072(4) 0.049(3) 0.060(3) 0.009(3) 0.021(3) -0.002(3)
C3 0.086(4) 0.052(3) 0.056(3) 0.015(3) 0.030(3) -0.001(3)
C4 0.066(3) 0.052(3) 0.045(3) 0.007(2) 0.020(3) -0.002(3)
C5 0.067(3) 0.044(3) 0.047(3) 0.003(2) 0.020(3) 0.001(2)
C6 0.103(5) 0.053(3) 0.046(3) 0.011(3) 0.023(3) 0.008(3)
C7 0.104(5) 0.044(3) 0.050(3) 0.008(2) 0.018(3) -0.001(3)
C8 0.086(4) 0.052(3) 0.044(3) 0.007(2) 0.014(3) -0.002(3)
C9 0.094(5) 0.038(3) 0.045(3) 0.003(2) 0.019(3) -0.002(3)
C10 0.095(5) 0.046(3) 0.049(3) 0.011(2) 0.022(3) 0.001(3)
C11 0.099(5) 0.046(3) 0.048(3) 0.005(2) 0.016(3) 0.004(3)
C12 0.101(5) 0.038(3) 0.052(3) 0.003(2) 0.012(3) -0.010(3)
C13 0.127(7) 0.041(3) 0.054(4) 0.001(3) 0.013(4) -0.006(4)
C14 0.098(5) 0.050(3) 0.064(4) 0.010(3) 0.017(4) 0.005(3)
C15 0.083(4) 0.040(3) 0.061(4) 0.005(2) 0.020(3) -0.002(3)
C16 0.107(6) 0.049(3) 0.055(4) 0.015(3) 0.006(4) -0.007(3)
C17 0.095(5) 0.043(3) 0.046(3) 0.006(2) 0.002(3) -0.008(3)
C18 0.075(4) 0.039(3) 0.044(3) 0.002(2) 0.006(3) -0.007(2)
C19 0.076(4) 0.039(3) 0.046(3) -0.001(2) 0.011(3) -0.008(3)
C20 0.124(6) 0.048(3) 0.056(4) 0.015(3) 0.023(4) 0.004(4)
C21 0.119(8) 0.120(8) 0.107(8) 0.033(6) 0.030(6) 0.000(6)
C22 0.066(4) 0.052(3) 0.046(3) 0.001(2) 0.012(3) -0.007(3)
C23 0.056(3) 0.060(3) 0.059(4) -0.013(3) 0.012(3) -0.002(3)
C24 0.064(4) 0.068(4) 0.057(3) 0.000(3) 0.022(3) 0.007(3)
C25 0.071(4) 0.049(3) 0.046(3) 0.000(2) 0.019(3) -0.004(3)
C26 0.064(3) 0.040(3) 0.044(3) 0.000(2) 0.005(2) -0.006(2)
C27 0.082(5) 0.065(4) 0.055(4) -0.004(3) 0.026(3) -0.003(3)
C28 0.093(5) 0.055(3) 0.059(4) -0.010(3) 0.028(4) 0.004(3)
C29 0.072(4) 0.049(3) 0.060(3) -0.003(3) 0.026(3) -0.004(3)
C30 0.079(5) 0.063(4) 0.080(5) -0.017(3) 0.028(4) -0.022(3)
C31 0.089(5) 0.086(5) 0.087(5) -0.019(4) 0.048(4) -0.017(4)
C32 0.077(5) 0.079(5) 0.072(4) -0.017(4) 0.038(4) -0.015(4)
C33 0.065(3) 0.045(3) 0.051(3) -0.007(2) 0.019(3) -0.007(3)
C34 0.074(4) 0.045(3) 0.059(3) -0.011(2) 0.030(3) -0.007(3)
C35 0.060(3) 0.047(3) 0.062(4) -0.001(3) 0.019(3) -0.005(3)
C36 0.056(3) 0.040(3) 0.059(3) 0.002(2) 0.016(3) -0.003(2)
C37 0.059(3) 0.041(3) 0.050(3) 0.002(2) 0.013(2) -0.003(2)
C38 0.057(3) 0.039(2) 0.053(3) 0.001(2) 0.014(2) -0.002(2)
C39 0.069(4) 0.043(3) 0.053(3) -0.001(2) 0.019(3) 0.003(3)
C40 0.062(3) 0.048(3) 0.064(4) 0.008(3) 0.020(3) -0.002(3)
C41 0.096(6) 0.114(6) 0.127(7) 0.001(5) 0.046(5) -0.011(5)
C42 0.20(2) 0.156(19) 0.21(2) 0.071(16) 0.047(16) 0.036(15)
C42A 0.19(2) 0.143(17) 0.32(2) 0.117(17) 0.014(16) 0.032(14)
S4 0.0686(9) 0.0566(8) 0.0505(8) -0.0117(6) 0.0180(7) -0.0041(7)
F4 0.143(6) 0.172(8) 0.360(15) 0.051(9) 0.170(9) -0.007(6)
F5 0.173(7) 0.084(4) 0.272(11) -0.030(5) 0.029(7) -0.067(4)
F6 0.270(11) 0.151(7) 0.166(7) 0.090(6) 0.030(7) -0.077(7)
O4 0.094(3) 0.051(2) 0.054(2) -0.0070(19) 0.020(2) -0.013(2)
O5 0.195(8) 0.205(9) 0.043(3) 0.004(4) -0.023(4) -0.071(7)
O6 0.115(6) 0.115(6) 0.281(12) -0.011(7) 0.112(7) 0.021(5)
C01M 0.111(8) 0.072(5) 0.126(9) 0.021(5) 0.030(7) -0.012(5)
S3 0.083(3) 0.058(3) 0.081(4) 0.003(3) 0.025(3) -0.018(2)
F1 0.217(11) 0.229(11) 0.243(12) 0.061(10) 0.103(10) 0.067(9)
F2 0.138(6) 0.146(7) 0.266(12) 0.011(7) -0.086(7) 0.011(5)
F3 0.182(7) 0.104(5) 0.213(8) 0.085(5) 0.067(6) 0.027(5)
O1 0.084(8) 0.055(5) 0.083(7) 0.006(5) 0.023(6) -0.024(5)
O3A 0.071(7) 0.083(7) 0.092(8) 0.022(6) 0.028(6) 0.004(5)
O3 0.157(10) 0.105(8) 0.123(9) 0.034(7) 0.094(8) 0.021(7)
C01Q 0.078(6) 0.099(7) 0.131(9) 0.028(6) 0.039(6) -0.010(5)
S3A 0.070(3) 0.055(3) 0.057(3) 0.011(3) 0.013(2) -0.015(2)
O1A 0.118(14) 0.082(10) 0.123(12) 0.005(9) 0.000(10) 0.013(9)
O2 0.080(7) 0.080(6) 0.152(10) -0.007(7) 0.008(7) -0.017(5)
O2A 0.111(10) 0.100(9) 0.078(8) 0.012(7) 0.020(7) -0.002(7)

_geom_special_details            
;
 All esds (except the esd in the dihedral angle between two l.s. planes)
 are estimated using the full covariance matrix.  The cell esds are taken
 into account individually in the estimation of esds in distances, angles
 and torsion angles; correlations between esds in cell parameters are only
 used when they are defined by crystal symmetry.  An approximate (isotropic)
 treatment of cell esds is used for estimating esds involving l.s. planes.
;
loop_
_geom_bond_atom_site_label_1
_geom_bond_atom_site_label_2
_geom_bond_distance
_geom_bond_site_symmetry_2
_geom_bond_publ_flag
Pd01 N1 2.037(5) . ?
Pd01 N3 2.031(5) 2_666 ?
Pd01 N4 2.032(5) . ?
Pd01 N6 2.012(5) 2_666 ?
S1 C20 1.768(8) . ?
S1 C21 1.787(11) . ?
S2 C41 1.887(8) . ?
S2 C42 1.822(10) . ?
S2A C41 1.875(10) . ?
S2A C42A 1.857(10) . ?
N1 C1 1.344(7) . ?
N1 C5 1.341(7) . ?
N2 C8 1.355(8) . ?
N2 C12 1.353(8) . ?
N3 Pd01 2.031(5) 2_666 ?
N3 C18 1.357(7) . ?
N3 C19 1.348(7) . ?
N4 C22 1.357(7) . ?
N4 C26 1.337(7) . ?
N5 C29 1.368(7) . ?
N5 C33 1.352(7) . ?
N6 Pd01 2.012(5) 2_666 ?
N6 C37 1.360(7) . ?
N6 C38 1.365(7) . ?
C1 H1 0.9300 . ?
C1 C2 1.375(9) . ?
C2 H2 0.9300 . ?
C2 C3 1.389(9) . ?
C3 H3 0.9300 . ?
C3 C4 1.412(8) . ?
C4 C5 1.378(8) . ?
C4 C6 1.438(8) . ?
C5 H5 0.9300 . ?
C6 C7 1.192(9) . ?
C7 C8 1.447(8) . ?
C8 C9 1.390(8) . ?
C9 H9 0.9300 . ?
C9 C10 1.383(8) . ?
C10 C11 1.393(8) . ?
C10 C20 1.484(8) . ?
C11 H11 0.9300 . ?
C11 C12 1.363(9) . ?
C12 C13 1.470(8) . ?
C13 C14 1.188(9) . ?
C14 C15 1.426(8) . ?
C15 C16 1.394(9) . ?
C15 C19 1.399(9) . ?
C16 H16 0.9300 . ?
C16 C17 1.364(8) . ?
C17 H17 0.9300 . ?
C17 C18 1.367(8) . ?
C18 H18 0.9300 . ?
C19 H19 0.9300 . ?
C20 H20A 0.9700 . ?
C20 H20B 0.9700 . ?
C21 H21A 0.9600 . ?
C21 H21B 0.9600 . ?
C21 H21C 0.9600 . ?
C22 H22 0.9300 . ?
C22 C23 1.370(9) . ?
C23 H23 0.9300 . ?
C23 C24 1.371(8) . ?
C24 H24 0.9300 . ?
C24 C25 1.412(9) . ?
C25 C26 1.375(9) . ?
C25 C27 1.432(8) . ?
C26 H26 0.9300 . ?
C27 C28 1.194(9) . ?
C28 C29 1.432(8) . ?
C29 C30 1.378(9) . ?
C30 H30 0.9300 . ?
C30 C31 1.379(10) . ?
C31 C32 1.396(10) . ?
C31 C41 1.544(12) . ?
C32 H32 0.9300 . ?
C32 C33 1.367(9) . ?
C33 C34 1.462(8) . ?
C34 C35 1.195(8) . ?
C35 C36 1.432(8) . ?
C36 C37 1.386(8) . ?
C36 C40 1.414(8) . ?
C37 H37 0.9300 . ?
C38 H38 0.9300 . ?
C38 C39 1.389(8) . ?
C39 H39 0.9300 . ?
C39 C40 1.368(8) . ?
C40 H40 0.9300 . ?
C41 H41A 0.9700 . ?
C41 H41B 0.9700 . ?
C41 H41C 0.9700 . ?
C41 H41D 0.9700 . ?
C42 H42A 0.9600 . ?
C42 H42B 0.9600 . ?
C42 H42C 0.9600 . ?
C42A H42D 0.9600 . ?
C42A H42E 0.9600 . ?
C42A H42F 0.9600 . ?
S4 O4 1.407(4) . ?
S4 O5 1.409(7) . ?
S4 O6 1.401(8) . ?
S4 C01M 1.816(10) . ?
F4 C01M 1.300(13) . ?
F5 C01M 1.279(12) . ?
F6 C01M 1.374(14) . ?
S3 O1 1.412(8) . ?
S3 O3 1.398(8) . ?
S3 C01Q 1.807(9) . ?
S3 O2 1.451(14) . ?
F1 C01Q 1.433(15) . ?
F2 C01Q 1.185(11) . ?
F3 C01Q 1.265(10) . ?
O3A S3A 1.400(9) . ?
C01Q S3A 1.785(9) . ?
S3A O1A 1.403(10) . ?
S3A O2A 1.416(9) . ?

loop_
_geom_angle_atom_site_label_1
_geom_angle_atom_site_label_2
_geom_angle_atom_site_label_3
_geom_angle
_geom_angle_site_symmetry_1
_geom_angle_site_symmetry_3
_geom_angle_publ_flag
N3 Pd01 N1 177.88(18) 2_666 . ?
N3 Pd01 N4 90.04(19) 2_666 . ?
N4 Pd01 N1 87.85(19) . . ?
N6 Pd01 N1 93.36(19) 2_666 . ?
N6 Pd01 N3 88.75(19) 2_666 2_666 ?
N6 Pd01 N4 178.18(16) 2_666 . ?
C20 S1 C21 99.8(5) . . ?
C42 S2 C41 110.7(11) . . ?
C42A S2A C41 121.4(15) . . ?
C1 N1 Pd01 119.0(4) . . ?
C5 N1 Pd01 120.6(4) . . ?
C5 N1 C1 119.9(5) . . ?
C12 N2 C8 115.1(5) . . ?
C18 N3 Pd01 121.9(4) . 2_666 ?
C19 N3 Pd01 118.6(4) . 2_666 ?
C19 N3 C18 119.4(5) . . ?
C22 N4 Pd01 120.0(4) . . ?
C26 N4 Pd01 121.2(4) . . ?
C26 N4 C22 118.8(5) . . ?
C33 N5 C29 114.7(5) . . ?
C37 N6 Pd01 120.1(4) . 2_666 ?
C37 N6 C38 118.3(5) . . ?
C38 N6 Pd01 121.4(4) . 2_666 ?
N1 C1 H1 119.2 . . ?
N1 C1 C2 121.6(6) . . ?
C2 C1 H1 119.2 . . ?
C1 C2 H2 120.1 . . ?
C1 C2 C3 119.9(6) . . ?
C3 C2 H2 120.1 . . ?
C2 C3 H3 121.1 . . ?
C2 C3 C4 117.8(6) . . ?
C4 C3 H3 121.1 . . ?
C3 C4 C6 119.5(5) . . ?
C5 C4 C3 119.3(5) . . ?
C5 C4 C6 121.1(5) . . ?
N1 C5 C4 121.5(5) . . ?
N1 C5 H5 119.3 . . ?
C4 C5 H5 119.3 . . ?
C7 C6 C4 177.7(8) . . ?
C6 C7 C8 172.8(7) . . ?
N2 C8 C7 116.6(5) . . ?
N2 C8 C9 124.0(5) . . ?
C9 C8 C7 119.4(5) . . ?
C8 C9 H9 120.5 . . ?
C10 C9 C8 119.1(5) . . ?
C10 C9 H9 120.5 . . ?
C9 C10 C11 117.7(5) . . ?
C9 C10 C20 121.0(6) . . ?
C11 C10 C20 121.3(6) . . ?
C10 C11 H11 120.3 . . ?
C12 C11 C10 119.5(6) . . ?
C12 C11 H11 120.3 . . ?
N2 C12 C11 124.7(5) . . ?
N2 C12 C13 113.4(5) . . ?
C11 C12 C13 121.9(6) . . ?
C14 C13 C12 176.1(8) . . ?
C13 C14 C15 174.4(9) . . ?
C16 C15 C14 123.8(6) . . ?
C16 C15 C19 118.4(5) . . ?
C19 C15 C14 117.7(6) . . ?
C15 C16 H16 120.4 . . ?
C17 C16 C15 119.2(6) . . ?
C17 C16 H16 120.4 . . ?
C16 C17 H17 119.7 . . ?
C16 C17 C18 120.5(6) . . ?
C18 C17 H17 119.7 . . ?
N3 C18 C17 121.1(5) . . ?
N3 C18 H18 119.4 . . ?
C17 C18 H18 119.4 . . ?
N3 C19 C15 121.3(5) . . ?
N3 C19 H19 119.4 . . ?
C15 C19 H19 119.4 . . ?
S1 C20 H20A 108.2 . . ?
S1 C20 H20B 108.2 . . ?
C10 C20 S1 116.2(5) . . ?
C10 C20 H20A 108.2 . . ?
C10 C20 H20B 108.2 . . ?
H20A C20 H20B 107.4 . . ?
S1 C21 H21A 109.5 . . ?
S1 C21 H21B 109.5 . . ?
S1 C21 H21C 109.5 . . ?
H21A C21 H21B 109.5 . . ?
H21A C21 H21C 109.5 . . ?
H21B C21 H21C 109.5 . . ?
N4 C22 H22 119.3 . . ?
N4 C22 C23 121.4(5) . . ?
C23 C22 H22 119.3 . . ?
C22 C23 H23 120.0 . . ?
C22 C23 C24 120.0(6) . . ?
C24 C23 H23 120.0 . . ?
C23 C24 H24 120.4 . . ?
C23 C24 C25 119.1(6) . . ?
C25 C24 H24 120.4 . . ?
C24 C25 C27 120.2(6) . . ?
C26 C25 C24 117.5(5) . . ?
C26 C25 C27 122.1(6) . . ?
N4 C26 C25 123.2(5) . . ?
N4 C26 H26 118.4 . . ?
C25 C26 H26 118.4 . . ?
C28 C27 C25 174.8(8) . . ?
C27 C28 C29 174.4(8) . . ?
N5 C29 C28 117.0(6) . . ?
N5 C29 C30 124.1(6) . . ?
C30 C29 C28 118.9(6) . . ?
C29 C30 H30 120.3 . . ?
C29 C30 C31 119.3(6) . . ?
C31 C30 H30 120.3 . . ?
C30 C31 C32 117.8(7) . . ?
C30 C31 C41 120.4(7) . . ?
C32 C31 C41 121.8(7) . . ?
C31 C32 H32 120.4 . . ?
C33 C32 C31 119.2(6) . . ?
C33 C32 H32 120.4 . . ?
N5 C33 C32 124.7(5) . . ?
N5 C33 C34 114.2(5) . . ?
C32 C33 C34 121.1(5) . . ?
C35 C34 C33 177.3(7) . . ?
C34 C35 C36 176.5(7) . . ?
C37 C36 C35 118.8(5) . . ?
C37 C36 C40 118.2(5) . . ?
C40 C36 C35 123.0(5) . . ?
N6 C37 C36 122.8(5) . . ?
N6 C37 H37 118.6 . . ?
C36 C37 H37 118.6 . . ?
N6 C38 H38 119.5 . . ?
N6 C38 C39 121.1(5) . . ?
C39 C38 H38 119.5 . . ?
C38 C39 H39 119.6 . . ?
C40 C39 C38 120.8(5) . . ?
C40 C39 H39 119.6 . . ?
C36 C40 H40 120.6 . . ?
C39 C40 C36 118.7(6) . . ?
C39 C40 H40 120.6 . . ?
S2 C41 H41A 109.4 . . ?
S2 C41 H41B 109.4 . . ?
S2A C41 H41C 112.0 . . ?
S2A C41 H41D 112.0 . . ?
C31 C41 S2 111.1(7) . . ?
C31 C41 S2A 98.7(9) . . ?
C31 C41 H41A 109.4 . . ?
C31 C41 H41B 109.4 . . ?
C31 C41 H41C 112.0 . . ?
C31 C41 H41D 112.0 . . ?
H41A C41 H41B 108.0 . . ?
H41C C41 H41D 109.7 . . ?
S2 C42 H42A 109.5 . . ?
S2 C42 H42B 109.5 . . ?
S2 C42 H42C 109.5 . . ?
H42A C42 H42B 109.5 . . ?
H42A C42 H42C 109.5 . . ?
H42B C42 H42C 109.5 . . ?
S2A C42A H42D 109.5 . . ?
S2A C42A H42E 109.5 . . ?
S2A C42A H42F 109.5 . . ?
H42D C42A H42E 109.5 . . ?
H42D C42A H42F 109.5 . . ?
H42E C42A H42F 109.5 . . ?
O4 S4 O5 116.0(5) . . ?
O4 S4 C01M 103.7(4) . . ?
O5 S4 C01M 103.0(5) . . ?
O6 S4 O4 115.7(5) . . ?
O6 S4 O5 112.9(7) . . ?
O6 S4 C01M 103.4(6) . . ?
F4 C01M S4 111.2(8) . . ?
F4 C01M F6 113.9(12) . . ?
F5 C01M S4 113.4(9) . . ?
F5 C01M F4 108.0(10) . . ?
F5 C01M F6 103.9(10) . . ?
F6 C01M S4 106.4(7) . . ?
O1 S3 C01Q 103.0(9) . . ?
O1 S3 O2 112.3(11) . . ?
O3 S3 O1 113.1(10) . . ?
O3 S3 C01Q 98.8(8) . . ?
O3 S3 O2 117.0(11) . . ?
O2 S3 C01Q 110.7(7) . . ?
F1 C01Q S3 105.8(8) . . ?
F1 C01Q S3A 92.4(8) . . ?
F2 C01Q S3 115.4(8) . . ?
F2 C01Q F1 95.3(10) . . ?
F2 C01Q F3 121.4(9) . . ?
F2 C01Q S3A 123.1(8) . . ?
F3 C01Q S3 117.4(7) . . ?
F3 C01Q F1 93.6(10) . . ?
F3 C01Q S3A 114.3(7) . . ?
O3A S3A C01Q 102.0(8) . . ?
O3A S3A O1A 121.6(14) . . ?
O3A S3A O2A 112.2(11) . . ?
O1A S3A C01Q 113.3(13) . . ?
O1A S3A O2A 109.9(14) . . ?
O2A S3A C01Q 94.3(9) . . ?

loop_
_geom_torsion_atom_site_label_1
_geom_torsion_atom_site_label_2
_geom_torsion_atom_site_label_3
_geom_torsion_atom_site_label_4
_geom_torsion
_geom_torsion_site_symmetry_1
_geom_torsion_site_symmetry_2
_geom_torsion_site_symmetry_3
_geom_torsion_site_symmetry_4
_geom_torsion_publ_flag
Pd01 N1 C1 C2 -170.0(5) . . . . ?
Pd01 N1 C5 C4 170.2(5) . . . . ?
Pd01 N3 C18 C17 177.7(5) 2_666 . . . ?
Pd01 N3 C19 C15 -177.8(5) 2_666 . . . ?
Pd01 N4 C22 C23 176.5(5) . . . . ?
Pd01 N4 C26 C25 -177.4(4) . . . . ?
Pd01 N6 C37 C36 173.2(4) 2_666 . . . ?
Pd01 N6 C38 C39 -173.5(4) 2_666 . . . ?
N1 C1 C2 C3 -1.9(10) . . . . ?
N2 C8 C9 C10 -0.8(12) . . . . ?
N4 C22 C23 C24 0.2(11) . . . . ?
N5 C29 C30 C31 1.2(14) . . . . ?
N6 C38 C39 C40 -0.8(9) . . . . ?
C1 N1 C5 C4 -2.2(9) . . . . ?
C1 C2 C3 C4 1.1(10) . . . . ?
C2 C3 C4 C5 -0.8(10) . . . . ?
C2 C3 C4 C6 179.9(6) . . . . ?
C3 C4 C5 N1 1.4(10) . . . . ?
C5 N1 C1 C2 2.5(10) . . . . ?
C6 C4 C5 N1 -179.3(6) . . . . ?
C7 C8 C9 C10 176.2(7) . . . . ?
C8 N2 C12 C11 1.3(12) . . . . ?
C8 N2 C12 C13 -177.2(7) . . . . ?
C8 C9 C10 C11 0.6(11) . . . . ?
C8 C9 C10 C20 -178.6(7) . . . . ?
C9 C10 C11 C12 0.4(11) . . . . ?
C9 C10 C20 S1 -113.9(7) . . . . ?
C10 C11 C12 N2 -1.5(13) . . . . ?
C10 C11 C12 C13 176.9(8) . . . . ?
C11 C10 C20 S1 66.9(9) . . . . ?
C12 N2 C8 C7 -177.2(7) . . . . ?
C12 N2 C8 C9 -0.1(11) . . . . ?
C14 C15 C16 C17 -178.8(8) . . . . ?
C14 C15 C19 N3 178.2(7) . . . . ?
C15 C16 C17 C18 1.8(13) . . . . ?
C16 C15 C19 N3 1.0(11) . . . . ?
C16 C17 C18 N3 -0.9(12) . . . . ?
C18 N3 C19 C15 -0.1(10) . . . . ?
C19 N3 C18 C17 0.0(10) . . . . ?
C19 C15 C16 C17 -1.8(12) . . . . ?
C20 C10 C11 C12 179.7(8) . . . . ?
C21 S1 C20 C10 72.0(7) . . . . ?
C22 N4 C26 C25 1.0(9) . . . . ?
C22 C23 C24 C25 2.5(11) . . . . ?
C23 C24 C25 C26 -3.3(10) . . . . ?
C23 C24 C25 C27 -178.3(7) . . . . ?
C24 C25 C26 N4 1.5(9) . . . . ?
C26 N4 C22 C23 -1.9(9) . . . . ?
C27 C25 C26 N4 176.4(6) . . . . ?
C28 C29 C30 C31 -180.0(9) . . . . ?
C29 N5 C33 C32 0.0(11) . . . . ?
C29 N5 C33 C34 180.0(6) . . . . ?
C29 C30 C31 C32 2.5(15) . . . . ?
C29 C30 C31 C41 -177.2(9) . . . . ?
C30 C31 C32 C33 -4.7(15) . . . . ?
C30 C31 C41 S2 91.5(11) . . . . ?
C30 C31 C41 S2A -82.4(13) . . . . ?
C31 C32 C33 N5 3.6(14) . . . . ?
C31 C32 C33 C34 -176.4(8) . . . . ?
C32 C31 C41 S2 -88.2(11) . . . . ?
C32 C31 C41 S2A 97.9(12) . . . . ?
C33 N5 C29 C28 178.7(7) . . . . ?
C33 N5 C29 C30 -2.5(11) . . . . ?
C35 C36 C37 N6 -177.9(6) . . . . ?
C35 C36 C40 C39 178.6(6) . . . . ?
C37 N6 C38 C39 1.4(8) . . . . ?
C37 C36 C40 C39 -0.8(9) . . . . ?
C38 N6 C37 C36 -1.8(9) . . . . ?
C38 C39 C40 C36 0.5(10) . . . . ?
C40 C36 C37 N6 1.5(9) . . . . ?
C41 C31 C32 C33 175.0(9) . . . . ?
C42 S2 C41 C31 71.9(15) . . . . ?
C42A S2A C41 C31 50(2) . . . . ?
O4 S4 C01M F4 -56.2(10) . . . . ?
O4 S4 C01M F5 -178.1(9) . . . . ?
O4 S4 C01M F6 68.3(9) . . . . ?
O5 S4 C01M F4 65.1(11) . . . . ?
O5 S4 C01M F5 -56.9(11) . . . . ?
O5 S4 C01M F6 -170.4(9) . . . . ?
O6 S4 C01M F4 -177.2(10) . . . . ?
O6 S4 C01M F5 60.8(11) . . . . ?
O6 S4 C01M F6 -52.7(10) . . . . ?
F1 C01Q S3A O3A 120.9(10) . . . . ?
F1 C01Q S3A O1A -106.6(16) . . . . ?
F1 C01Q S3A O2A 7.2(10) . . . . ?
F2 C01Q S3A O3A -141.2(14) . . . . ?
F2 C01Q S3A O1A -9(2) . . . . ?
F2 C01Q S3A O2A 105.0(15) . . . . ?
F3 C01Q S3A O3A 25.9(13) . . . . ?
F3 C01Q S3A O1A 158.4(16) . . . . ?
F3 C01Q S3A O2A -87.8(11) . . . . ?
O1 S3 C01Q F1 -67.4(11) . . . . ?
O1 S3 C01Q F2 36.5(14) . . . . ?
O1 S3 C01Q F3 -170.0(11) . . . . ?
O3 S3 C01Q F1 176.3(9) . . . . ?
O3 S3 C01Q F2 -79.9(13) . . . . ?
O3 S3 C01Q F3 73.6(12) . . . . ?
O2 S3 C01Q F1 52.9(12) . . . . ?
O2 S3 C01Q F2 156.7(13) . . . . ?
O2 S3 C01Q F3 -49.8(14) . . . . ?

_shelx_res_file                  
;
    mx4847a_sq.res created by SHELXL-2014/7

TITL mx4847a_a.res in P-1
CELL 0.71073 12.2838 15.2431 17.5505 100.641 102.198 98.202
ZERR 1 0.0042 0.0045 0.0066 0.004 0.005 0.006
LATT 1
SFAC C H F N O Pd S
UNIT 88 60 12 12 12 2 8
DFIX 1.82 0.01 S2 C41 S2 C42
DFIX 1.82 0.01 S3A C01Q S3 C01Q
DFIX 1.4 0.01 S3A O3A S3 O3 S3A O1A S3A O2A S3 O1
DFIX 1.82 0.01 S2A C42A S2A C41
SIMU 0.02 0.04 1.7 S3 O1 O3A O3 S3A O1A O2 O2A
SIMU 0.02 0.04 1.7 S2A C41 S2 C42 C42A
ISOR 0.01 0.02 S3 O1 O3A O3 S3A O1A O2 O2A
ISOR 0.01 0.02 C42A S2A C41 S2 C42

L.S. 5 0 116
PLAN  30
BOND $H
MORE -1
CONF
ABIN
fmap 2
acta 52
OMIT 0 -2 3
OMIT -1 -2 6
OMIT -1 -7 1
OMIT 0 -3 2
REM <olex2.extras>
REM <HklSrc "%.\\mx4847a.hkl">
REM </olex2.extras>

WGHT    0.153200    3.896800
FVAR       0.33273   0.48191   0.56016
PD01  6    0.325449    0.193035    0.221320    11.00000    0.05509    0.03833 =
         0.03868    0.00215    0.01230   -0.00338
S1    7    0.381249    0.116134    0.916134    11.00000    0.13234    0.07065 =
         0.06637    0.01183    0.04244   -0.00003
PART 1
S2    7   -0.163888    0.296411    0.729080    21.00000    0.14553    0.08468 =
         0.14071    0.02169    0.09270   -0.01367
PART 0
PART 2
S2A   7   -0.303075    0.427798    0.598716   -21.00000    0.34003    0.36161 =
         0.36097    0.07518    0.10584    0.06615
PART 0
N1    4    0.355486    0.114057    0.302393    11.00000    0.06364    0.04278 =
         0.04143    0.00308    0.01605   -0.00130
N2    4    0.535830    0.287022    0.709815    11.00000    0.09939    0.04538 =
         0.05017    0.00590    0.01928   -0.00644
N3    4    0.709905    0.727580    0.858329    11.00000    0.05900    0.04117 =
         0.04531    0.00033    0.01336   -0.00186
N4    4    0.174481    0.200680    0.249579    11.00000    0.06008    0.04154 =
         0.03927    0.00268    0.01363   -0.00403
N5    4    0.110365    0.479292    0.592757    11.00000    0.06408    0.05120 =
         0.05334   -0.00346    0.02348   -0.00905
N6    4    0.524090    0.810228    0.806281    11.00000    0.05624    0.04277 =
         0.04198    0.00532    0.01195   -0.00169
C1    1    0.329089    0.023125    0.276980    11.00000    0.07339    0.04053 =
         0.05699    0.00213    0.02124   -0.00223
AFIX  43
H1    2    0.308901   -0.002199    0.222364    11.00000   -1.20000
AFIX   0
C2    1    0.331212   -0.033337    0.329764    11.00000    0.07183    0.04868 =
         0.05989    0.00930    0.02135   -0.00225
AFIX  43
H2    2    0.310417   -0.095975    0.310769    11.00000   -1.20000
AFIX   0
C3    1    0.364469    0.003357    0.411495    11.00000    0.08612    0.05247 =
         0.05591    0.01505    0.02968   -0.00113
AFIX  43
H3    2    0.367660   -0.033769    0.448116    11.00000   -1.20000
AFIX   0
C4    1    0.393288    0.098960    0.437138    11.00000    0.06552    0.05159 =
         0.04495    0.00711    0.02016   -0.00208
C5    1    0.388816    0.151525    0.380936    11.00000    0.06714    0.04405 =
         0.04654    0.00328    0.01984    0.00149
AFIX  43
H5    2    0.409382    0.214408    0.397871    11.00000   -1.20000
AFIX   0
C6    1    0.427993    0.139741    0.521248    11.00000    0.10299    0.05314 =
         0.04590    0.01116    0.02266    0.00803
C7    1    0.453170    0.172008    0.591295    11.00000    0.10377    0.04440 =
         0.04952    0.00819    0.01777   -0.00090
C8    1    0.482904    0.199622    0.677631    11.00000    0.08642    0.05156 =
         0.04448    0.00745    0.01387   -0.00219
C9    1    0.460974    0.135863    0.722441    11.00000    0.09422    0.03837 =
         0.04479    0.00315    0.01885   -0.00202
AFIX  43
H9    2    0.423450    0.076875    0.697305    11.00000   -1.20000
AFIX   0
C10   1    0.495749    0.161394    0.804932    11.00000    0.09509    0.04552 =
         0.04945    0.01115    0.02165    0.00128
C11   1    0.550494    0.250972    0.838966    11.00000    0.09889    0.04573 =
         0.04769    0.00507    0.01556    0.00420
AFIX  43
H11   2    0.575623    0.270643    0.894207    11.00000   -1.20000
AFIX   0
C12   1    0.566935    0.309557    0.790652    11.00000    0.10145    0.03766 =
         0.05223    0.00279    0.01177   -0.00972
C13   1    0.618991    0.405909    0.823256    11.00000    0.12702    0.04094 =
         0.05381    0.00066    0.01301   -0.00628
C14   1    0.658899    0.483395    0.853581    11.00000    0.09773    0.05035 =
         0.06356    0.01014    0.01682    0.00533
C15   1    0.697383    0.578590    0.885161    11.00000    0.08339    0.03959 =
         0.06066    0.00476    0.01959   -0.00224
C16   1    0.747589    0.617087    0.965675    11.00000    0.10668    0.04863 =
         0.05481    0.01528    0.00590   -0.00653
AFIX  43
H16   2    0.759097    0.580348    1.002340    11.00000   -1.20000
AFIX   0
C17   1    0.779642    0.709249    0.990065    11.00000    0.09475    0.04332 =
         0.04631    0.00552    0.00179   -0.00785
AFIX  43
H17   2    0.815085    0.735310    1.043409    11.00000   -1.20000
AFIX   0
C18   1    0.760088    0.763614    0.936734    11.00000    0.07493    0.03894 =
         0.04388    0.00197    0.00636   -0.00653
AFIX  43
H18   2    0.781547    0.826369    0.954495    11.00000   -1.20000
AFIX   0
C19   1    0.678800    0.636639    0.832603    11.00000    0.07595    0.03918 =
         0.04582   -0.00076    0.01117   -0.00786
AFIX  43
H19   2    0.644314    0.612010    0.778866    11.00000   -1.20000
AFIX   0
C20   1    0.476590    0.095158    0.855231    11.00000    0.12412    0.04809 =
         0.05570    0.01518    0.02306    0.00437
AFIX  23
H20A  2    0.549163    0.093663    0.889477    11.00000   -1.20000
H20B  2    0.448582    0.035280    0.820377    11.00000   -1.20000
AFIX   0
C21   1    0.250459    0.087537    0.841306    11.00000    0.11903    0.12032 =
         0.10698    0.03340    0.02989   -0.00036
AFIX 137
H21A  2    0.249276    0.130411    0.807500    11.00000   -1.50000
H21B  2    0.188391    0.089308    0.866507    11.00000   -1.50000
H21C  2    0.243442    0.027529    0.809710    11.00000   -1.50000
AFIX   0
C22   1    0.077660    0.147233    0.201188    11.00000    0.06579    0.05243 =
         0.04623    0.00101    0.01198   -0.00698
AFIX  43
H22   2    0.080760    0.109725    0.153765    11.00000   -1.20000
AFIX   0
C23   1   -0.024582    0.147353    0.220713    11.00000    0.05585    0.05999 =
         0.05928   -0.01295    0.01234   -0.00237
AFIX  43
H23   2   -0.089921    0.110079    0.186753    11.00000   -1.20000
AFIX   0
C24   1   -0.030543    0.202431    0.290320    11.00000    0.06360    0.06800 =
         0.05708    0.00023    0.02244    0.00677
AFIX  43
H24   2   -0.099132    0.201157    0.304960    11.00000   -1.20000
AFIX   0
C25   1    0.068878    0.261142    0.339507    11.00000    0.07084    0.04925 =
         0.04615   -0.00018    0.01949   -0.00396
C26   1    0.168473    0.256288    0.316458    11.00000    0.06406    0.04036 =
         0.04397   -0.00009    0.00502   -0.00617
AFIX  43
H26   2    0.234921    0.293490    0.348959    11.00000   -1.20000
AFIX   0
C27   1    0.065579    0.317509    0.413610    11.00000    0.08226    0.06512 =
         0.05530   -0.00440    0.02587   -0.00323
C28   1    0.054259    0.360745    0.474545    11.00000    0.09300    0.05473 =
         0.05904   -0.00953    0.02848    0.00411
C29   1    0.031158    0.405924    0.546851    11.00000    0.07185    0.04944 =
         0.06018   -0.00337    0.02621   -0.00390
C30   1   -0.066926    0.372748    0.566728    11.00000    0.07947    0.06344 =
         0.08004   -0.01732    0.02823   -0.02235
AFIX  43
H30   2   -0.117082    0.321854    0.533621    11.00000   -1.20000
AFIX   0
C31   1   -0.089950    0.415784    0.636215    11.00000    0.08891    0.08559 =
         0.08712   -0.01897    0.04799   -0.01689
C32   1   -0.013860    0.493921    0.681863    11.00000    0.07734    0.07921 =
         0.07243   -0.01651    0.03799   -0.01464
AFIX  43
H32   2   -0.029190    0.527419    0.727003    11.00000   -1.20000
AFIX   0
C33   1    0.083479    0.520658    0.659459    11.00000    0.06450    0.04498 =
         0.05140   -0.00694    0.01931   -0.00721
C34   1    0.168757    0.598917    0.708012    11.00000    0.07388    0.04454 =
         0.05916   -0.01123    0.02960   -0.00689
C35   1    0.239874    0.663278    0.744954    11.00000    0.06034    0.04718 =
         0.06185   -0.00115    0.01857   -0.00459
C36   1    0.330178    0.737180    0.788475    11.00000    0.05601    0.03969 =
         0.05900    0.00232    0.01623   -0.00287
C37   1    0.432718    0.744017    0.766810    11.00000    0.05943    0.04071 =
         0.05033    0.00173    0.01273   -0.00307
AFIX  43
H37   2    0.439286    0.701501    0.723426    11.00000   -1.20000
AFIX   0
C38   1    0.512968    0.873974    0.868477    11.00000    0.05677    0.03886 =
         0.05283    0.00116    0.01449   -0.00220
AFIX  43
H38   2    0.574113    0.920536    0.895351    11.00000   -1.20000
AFIX   0
C39   1    0.411868    0.870443    0.892278    11.00000    0.06861    0.04348 =
         0.05303   -0.00077    0.01902    0.00297
AFIX  43
H39   2    0.406516    0.914153    0.935249    11.00000   -1.20000
AFIX   0
C40   1    0.320026    0.803401    0.853245    11.00000    0.06151    0.04774 =
         0.06350    0.00819    0.01969   -0.00183
AFIX  43
H40   2    0.252212    0.801434    0.869023    11.00000   -1.20000
AFIX   0
C41   1   -0.196491    0.377561    0.661892    11.00000    0.09607    0.11398 =
         0.12658    0.00121    0.04636   -0.01103
PART 1
AFIX  23
H41A  2   -0.255598    0.346173    0.614777    21.00000   -1.20000
H41B  2   -0.224298    0.427328    0.689897    21.00000   -1.20000
AFIX  23
PART 0
PART 2
H41C  2   -0.189756    0.399304    0.718542   -21.00000   -1.20000
H41D  2   -0.213651    0.311637    0.648375   -21.00000   -1.20000
AFIX   0
PART 0
PART 1
C42   1   -0.077670    0.357715    0.827350    21.00000    0.19893    0.15575 =
         0.20704    0.07112    0.04685    0.03615
AFIX 137
H42A  2   -0.000118    0.351486    0.831315    21.00000   -1.50000
H42B  2   -0.104834    0.333080    0.867883    21.00000   -1.50000
H42C  2   -0.082631    0.420877    0.834629    21.00000   -1.50000
AFIX   0
PART 0
PART 2
C42A  1   -0.314751    0.415618    0.489868   -21.00000    0.18849    0.14257 =
         0.31754    0.11663    0.01363    0.03203
AFIX 137
H42D  2   -0.385674    0.377185    0.460417   -21.00000   -1.50000
H42E  2   -0.253422    0.388994    0.475838   -21.00000   -1.50000
H42F  2   -0.311193    0.474378    0.477092   -21.00000   -1.50000
AFIX   0

PART 0
S4    7   -0.186633    0.057500   -0.029686    11.00000    0.06862    0.05657 =
         0.05047   -0.01166    0.01797   -0.00407
F4    3   -0.003700    0.095405   -0.077453    11.00000    0.14261    0.17207 =
         0.36000    0.05104    0.16980   -0.00695
F5    3   -0.052214    0.210034   -0.019053    11.00000    0.17299    0.08397 =
         0.27233   -0.03011    0.02858   -0.06683
F6    3   -0.153281    0.150110   -0.133667    11.00000    0.26990    0.15127 =
         0.16560    0.08967    0.03037   -0.07720
O4    5   -0.213908   -0.024088   -0.088318    11.00000    0.09441    0.05116 =
         0.05386   -0.00698    0.01969   -0.01323
O5    5   -0.121379    0.054346    0.045783    11.00000    0.19536    0.20463 =
         0.04252    0.00427   -0.02322   -0.07081
O6    5   -0.275627    0.104694   -0.024641    11.00000    0.11529    0.11489 =
         0.28053   -0.01072    0.11230    0.02117
C01M  1   -0.090047    0.131761   -0.066005    11.00000    0.11064    0.07225 =
         0.12579    0.02069    0.02961   -0.01231

PART 1
S3    7    0.714021    0.142665    0.412797    31.00000    0.08269    0.05759 =
         0.08059    0.00330    0.02474   -0.01769
PART 0
F1    3    0.853771    0.049217    0.359769    11.00000    0.21682    0.22916 =
         0.24306    0.06077    0.10305    0.06721
F2    3    0.917669    0.124939    0.466331    11.00000    0.13758    0.14599 =
         0.26645    0.01111   -0.08597    0.01093
F3    3    0.799651    0.000331    0.444277    11.00000    0.18210    0.10425 =
         0.21338    0.08475    0.06744    0.02739
PART 1
O1    5    0.768120    0.219580    0.391743    31.00000    0.08446    0.05506 =
         0.08327    0.00605    0.02312   -0.02393
PART 0
PART 2
O3A   5    0.619260    0.077257    0.409015   -31.00000    0.07085    0.08337 =
         0.09231    0.02172    0.02809    0.00357
PART 0
PART 1
O3    5    0.692773    0.162241    0.488688    31.00000    0.15681    0.10454 =
         0.12349    0.03399    0.09365    0.02125
PART 0
C01Q  1    0.826795    0.080025    0.434563    11.00000    0.07802    0.09866 =
         0.13074    0.02848    0.03879   -0.00951
PART 2
S3A   7    0.710342    0.125496    0.388312   -31.00000    0.06976    0.05467 =
         0.05717    0.01096    0.01314   -0.01499
O1A   5    0.732071    0.220791    0.403390   -31.00000    0.11768    0.08191 =
         0.12253    0.00533    0.00028    0.01347
PART 0
PART 1
O2    5    0.621493    0.088371    0.348098    31.00000    0.07979    0.08039 =
         0.15235   -0.00728    0.00842   -0.01653
PART 0
PART 2
O2A   5    0.717009    0.089000    0.309548   -31.00000    0.11069    0.10036 =
         0.07799    0.01153    0.01961   -0.00215
HKLF 4

REM  mx4847a_a.res in P-1
REM R1 =  0.0984 for   11854 Fo > 4sig(Fo)  and  0.1099 for all   14030 data
REM    663 parameters refined using    173 restraints

END

WGHT      0.1532      3.8967

REM Highest difference peak  2.657,  deepest hole -0.921,  1-sigma level  0.113
Q1    1  -0.3238  0.4021  0.4289  11.00000  0.05    2.66
Q2    1   0.8252  0.1220  0.5234  11.00000  0.05    1.66
Q3    1  -0.2947  0.5272  0.6254  11.00000  0.05    1.29
Q4    1  -0.2770  0.4737  0.6642  11.00000  0.05    1.20
Q5    1  -0.1102  0.2796  0.7515  11.00000  0.05    0.92
Q6    1  -0.3249  0.5209  0.5718  11.00000  0.05    0.76
Q7    1  -0.1020  0.2305  0.6925  11.00000  0.05    0.64
Q8    1  -0.0389  0.3661  0.8570  11.00000  0.05    0.64
Q9    1  -0.0541  0.4436  0.8754  11.00000  0.05    0.61
Q10   1  -0.0947  0.0811 -0.1508  11.00000  0.05    0.60
Q11   1  -0.0694  0.3492  0.8019  11.00000  0.05    0.59
Q12   1  -0.0255  0.4239  0.8742  11.00000  0.05    0.57
Q13   1  -0.3252  0.4610  0.5512  11.00000  0.05    0.55
Q14   1  -0.1158  0.0098  0.0237  11.00000  0.05    0.51
Q15   1   0.9463  0.1228  0.4575  11.00000  0.05    0.48
Q16   1   0.2879  0.2396  0.2764  11.00000  0.05    0.47
Q17   1  -0.4216  0.3685  0.5495  11.00000  0.05    0.46
Q18   1   0.9267  0.1034  0.4299  11.00000  0.05    0.46
Q19   1   0.3221  0.2003  0.2992  11.00000  0.05    0.45
Q20   1   0.3212  0.1031  0.1887  11.00000  0.05    0.45
Q21   1   0.4109  0.1549  0.2754  11.00000  0.05    0.44
Q22   1   0.3703  0.1364  0.2779  11.00000  0.05    0.44
Q23   1   0.3176  0.1413  0.1484  11.00000  0.05    0.43
Q24   1  -0.0436  0.5455  0.6522  11.00000  0.05    0.42
Q25   1  -0.4348  0.4138  0.5779  11.00000  0.05    0.42
Q26   1  -0.0183  0.6065  0.6568  11.00000  0.05    0.40
Q27   1   0.1998  0.2099  0.2413  11.00000  0.05    0.40
Q28   1  -0.3259  0.1933 -0.0411  11.00000  0.05    0.38
Q29   1  -0.2755  0.1052 -0.0832  11.00000  0.05    0.37
Q30   1  -0.3848  0.5008  0.6288  11.00000  0.05    0.37
;
_shelx_res_checksum              41778
_shelx_fab_checksum              21043
_shelx_fab_file                  
;
    0    0    1     12.95      0.00
    0    0    3     35.90      0.00
    0    0    4    -13.53      0.00
    0    0    5      3.22      0.00
    0    0    6     -6.27      0.00
    0    0    7     -9.84      0.00
    0    0    8      1.35      0.00
    0    0    9     -6.64      0.00
    0    0   10     -2.61      0.00
    0    0   11      1.90      0.00
    0    0   12     -2.04      0.00
    0    0   13      2.07      0.00
    0    0   14     -2.08      0.00
    0    0   15      0.04      0.00
    0    0   16      1.61      0.00
    0    0   17     -0.64      0.00
    0    0   18      0.34      0.00
    0    0   19      1.43      0.00
    0    0   20     -0.15      0.00
    0    0   21     -0.57      0.00
    0   -1   21     -0.75      0.00
    0   -1   20      0.13      0.00
    0   -1   19     -1.25      0.00
    0   -1   18     -1.33      0.00
    0   -1   17     -0.87      0.00
    0   -1   16     -2.28      0.00
    0   -1   15      0.27      0.00
    0   -1   14      0.36      0.00
    0   -1   13     -4.45      0.00
    0   -1   12      2.05      0.00
    0   -1   11      0.41      0.00
    0   -1   10     -3.47      0.00
    0   -1    9     10.15      0.00
    0   -1    8     -4.30      0.00
    0   -1    7     11.96      0.00
    0   -1    6     26.62      0.00
    0   -1    5    -17.76      0.00
    0   -1    4     28.78      0.00
    0   -1    3     25.05      0.00
    0   -1    2     -2.81      0.00
    0    1    0   -109.74      0.00
    0    1    1      0.12      0.00
    0    1    2    -45.35      0.00
    0    1    3    -43.91      0.00
    0    1    4      8.10      0.00
    0    1    5     -9.94      0.00
    0    1    6     -5.19      0.00
    0    1    7      9.47      0.00
    0    1    8     -3.37      0.00
    0    1    9      3.33      0.00
    0    1   10      2.10      0.00
    0    1   11     -3.33      0.00
    0    1   12      3.19      0.00
    0    1   13      0.91      0.00
    0    1   14     -0.47      0.00
    0    1   15      0.61      0.00
    0    1   16      1.47      0.00
    0    1   17      1.11      0.00
    0    1   18     -0.28      0.00
    0    1   19     -0.45      0.00
    0    1   20      2.21      0.00
    0    1   21     -0.09      0.00
    0   -2   22      0.84      0.00
    0   -2   21      0.47      0.00
    0   -2   20     -0.06      0.00
    0   -2   19      0.44      0.00
    0   -2   18      0.91      0.00
    0   -2   17      0.22      0.00
    0   -2   16      0.41      0.00
    0   -2   15      3.39      0.00
    0   -2   14     -0.91      0.00
    0   -2   13      3.95      0.00
    0   -2   12     -0.73      0.00
    0   -2   11      0.21      0.00
    0   -2   10      9.16      0.00
    0   -2    9     -6.64      0.00
    0   -2    8      3.50      0.00
    0   -2    7    -15.09      0.00
    0   -2    6    -17.10      0.00
    0   -2    5      9.30      0.00
    0   -2    4    -65.31      0.00
    0   -2    3    -24.06      0.00
    0   -2    2     23.79      0.00
    0   -2    1      7.47      0.00
    0    2    0     27.35      0.00
    0    2    1     30.55      0.00
    0    2    3     32.27      0.00
    0    2    4     12.66      0.00
    0    2    5      5.75      0.00
    0    2    6      6.19      0.00
    0    2    7      1.94      0.00
    0    2    8     -0.80      0.00
    0    2    9      3.01      0.00
    0    2   10      1.39      0.00
    0    2   11     -0.07      0.00
    0    2   12     -1.98      0.00
    0    2   13     -0.24      0.00
    0    2   14      0.55      0.00
    0    2   15     -2.67      0.00
    0    2   16     -0.88      0.00
    0    2   17     -0.27      0.00
    0    2   18      0.46      0.00
    0    2   19     -3.02      0.00
    0    2   20     -0.47      0.00
    0    2   21      0.01      0.00
    0   -3   22     -0.34      0.00
    0   -3   21     -0.02      0.00
    0   -3   20      0.27      0.00
    0   -3   19      1.32      0.00
    0   -3   18     -0.80      0.00
    0   -3   17      1.85      0.00
    0   -3   16     -0.38      0.00
    0   -3   15     -2.72      0.00
    0   -3   14      2.13      0.00
    0   -3   13     -2.29      0.00
    0   -3   12     -3.16      0.00
    0   -3   11      0.91      0.00
    0   -3   10    -12.18      0.00
    0   -3    9      1.24      0.00
    0   -3    8      0.30      0.00
    0   -3    7     -2.99      0.00
    0   -3    6     10.26      0.00
    0   -3    5     25.09      0.00
    0   -3    4     41.03      0.00
    0   -3    3     10.75      0.00
    0   -3    2      5.59      0.00
    0   -3    1     13.43      0.00
    0    3    0     -0.15      0.00
    0    3    1    -12.17      0.00
    0    3    2     -0.18      0.00
    0    3    3    -20.23      0.00
    0    3    4    -11.43      0.00
    0    3    5      0.04      0.00
    0    3    6    -10.43      0.00
    0    3    7     -2.89      0.00
    0    3    8     -1.48      0.00
    0    3    9     -7.83      0.00
    0    3   10     -0.08      0.00
    0    3   11      2.14      0.00
    0    3   12     -1.99      0.00
    0    3   13     -0.25      0.00
    0    3   14      2.50      0.00
    0    3   15      0.33      0.00
    0    3   16      0.77      0.00
    0    3   17     -0.36      0.00
    0    3   18      1.79      0.00
    0    3   19      0.79      0.00
    0    3   20      0.49      0.00
    0   -4   22     -0.27      0.00
    0   -4   21     -0.20      0.00
    0   -4   20     -1.10      0.00
    0   -4   19     -0.41      0.00
    0   -4   18     -1.08      0.00
    0   -4   17     -0.40      0.00
    0   -4   16     -2.18      0.00
    0   -4   15      1.67      0.00
    0   -4   14     -2.82      0.00
    0   -4   13      0.40      0.00
    0   -4   12      3.71      0.00
    0   -4   11     -1.92      0.00
    0   -4   10     10.71      0.00
    0   -4    9      2.21      0.00
    0   -4    8      6.20      0.00
    0   -4    7     10.89      0.00
    0   -4    6    -13.28      0.00
    0   -4    5    -23.58      0.00
    0   -4    4    -12.20      0.00
    0   -4    3    -12.42      0.00
    0   -4    2    -17.37      0.00
    0   -4    1     -2.09      0.00
    0    4    0    -20.66      0.00
    0    4    1      5.26      0.00
    0    4    2     -2.47      0.00
    0    4    3     -4.26      0.00
    0    4    4      8.94      0.00
    0    4    5     -0.63      0.00
    0    4    6     -0.40      0.00
    0    4    7      6.83      0.00
    0    4    8      7.55      0.00
    0    4    9      1.91      0.00
    0    4   10     -0.48      0.00
    0    4   11      1.35      0.00
    0    4   12      2.91      0.00
    0    4   13     -0.76      0.00
    0    4   14     -1.92      0.00
    0    4   15      0.81      0.00
    0    4   16     -0.26      0.00
    0    4   17     -1.55      0.00
    0    4   18     -0.79      0.00
    0    4   19     -0.03      0.00
    0    4   20     -1.88      0.00
    0   -5   22     -0.99      0.00
    0   -5   21      0.97      0.00
    0   -5   20     -1.03      0.00
    0   -5   19      2.03      0.00
    0   -5   18      0.40      0.00
    0   -5   17     -0.35      0.00
    0   -5   16      3.02      0.00
    0   -5   15     -0.44      0.00
    0   -5   14      3.11      0.00
    0   -5   13      1.77      0.00
    0   -5   12     -1.17      0.00
    0   -5   11      0.76      0.00
    0   -5   10     -5.08      0.00
    0   -5    9     -8.26      0.00
    0   -5    8     -6.24      0.00
    0   -5    7     -3.55      0.00
    0   -5    6      3.99      0.00
    0   -5    5     11.38      0.00
    0   -5    4      1.08      0.00
    0   -5    3      4.53      0.00
    0   -5    2     15.06      0.00
    0   -5    1     -1.63      0.00
    0    5    0     14.86      0.00
    0    5    1     -0.10      0.00
    0    5    2      6.68      0.00
    0    5    3      6.59      0.00
    0    5    4     -1.70      0.00
    0    5    5      7.73      0.00
    0    5    6      4.34      0.00
    0    5    7    -11.70      0.00
    0    5    8     -3.30      0.00
    0    5    9      3.51      0.00
    0    5   10     -4.29      0.00
    0    5   11     -2.53      0.00
    0    5   12     -0.21      0.00
    0    5   13     -0.67      0.00
    0    5   14      0.13      0.00
    0    5   15     -0.73      0.00
    0    5   16     -0.54      0.00
    0    5   17      2.90      0.00
    0    5   18     -1.16      0.00
    0    5   19      1.63      0.00
    0   -6   22      1.44      0.00
    0   -6   21      0.45      0.00
    0   -6   20      0.69      0.00
    0   -6   19     -1.54      0.00
    0   -6   18      0.04      0.00
    0   -6   17      0.21      0.00
    0   -6   16     -2.39      0.00
    0   -6   15     -1.04      0.00
    0   -6   14     -1.78      0.00
    0   -6   13     -4.33      0.00
    0   -6   12     -0.57      0.00
    0   -6   11      0.11      0.00
    0   -6   10      1.93      0.00
    0   -6    9      7.94      0.00
    0   -6    8      1.75      0.00
    0   -6    7     -2.43      0.00
    0   -6    6      3.44      0.00
    0   -6    5     -5.69      0.00
    0   -6    4      2.23      0.00
    0   -6    3      5.37      0.00
    0   -6    2    -10.52      0.00
    0   -6    1      3.65      0.00
    0    6    0     -5.15      0.00
    0    6    1     -6.64      0.00
    0    6    2      0.60      0.00
    0    6    3     -5.81      0.00
    0    6    4    -10.31      0.00
    0    6    5     -5.06      0.00
    0    6    6      1.00      0.00
    0    6    7      3.52      0.00
    0    6    8      0.59      0.00
    0    6    9     -1.90      0.00
    0    6   10      3.84      0.00
    0    6   11      2.17      0.00
    0    6   12     -1.37      0.00
    0    6   13      2.29      0.00
    0    6   14      0.76      0.00
    0    6   15     -0.29      0.00
    0    6   16      1.09      0.00
    0    6   17     -0.17      0.00
    0    6   18      0.37      0.00
    0    6   19     -0.89      0.00
    0   -7   21     -0.75      0.00
    0   -7   20     -0.08      0.00
    0   -7   19     -1.13      0.00
    0   -7   18      1.71      0.00
    0   -7   17     -0.87      0.00
    0   -7   16      0.30      0.00
    0   -7   15      2.31      0.00
    0   -7   14      1.58      0.00
    0   -7   13      3.56      0.00
    0   -7   12      1.50      0.00
    0   -7   11     -0.91      0.00
    0   -7   10     -0.44      0.00
    0   -7    9     -2.63      0.00
    0   -7    8     -0.19      0.00
    0   -7    7      4.60      0.00
    0   -7    6     -3.17      0.00
    0   -7    5      4.78      0.00
    0   -7    4     -3.42      0.00
    0   -7    3     -6.09      0.00
    0   -7    2      3.45      0.00
    0   -7    1     -2.70      0.00
    0    7    0     -3.74      0.00
    0    7    1      4.87      0.00
    0    7    2     -2.55      0.00
    0    7    3      6.89      0.00
    0    7    4     11.22      0.00
    0    7    5     -2.91      0.00
    0    7    6      0.97      0.00
    0    7    7      3.27      0.00
    0    7    8     -2.85      0.00
    0    7    9      1.30      0.00
    0    7   10     -0.57      0.00
    0    7   11     -1.81      0.00
    0    7   12      0.98      0.00
    0    7   13     -1.59      0.00
    0    7   14     -0.41      0.00
    0    7   15      0.44      0.00
    0    7   16     -2.27      0.00
    0    7   17     -0.26      0.00
    0    7   18     -0.73      0.00
    0   -8   21      0.05      0.00
    0   -8   20      1.45      0.00
    0   -8   19      0.74      0.00
    0   -8   18     -0.73      0.00
    0   -8   17      1.79      0.00
    0   -8   16      1.26      0.00
    0   -8   15     -2.67      0.00
    0   -8   14     -1.20      0.00
    0   -8   13     -0.88      0.00
    0   -8   12     -2.11      0.00
    0   -8   11      2.13      0.00
    0   -8   10     -1.11      0.00
    0   -8    9     -0.90      0.00
    0   -8    8      0.77      0.00
    0   -8    7     -5.20      0.00
    0   -8    6     -1.41      0.00
    0   -8    5     -0.95      0.00
    0   -8    4      0.11      0.00
    0   -8    3      0.97      0.00
    0   -8    2      3.99      0.00
    0   -8    1      1.89      0.00
    0    8    0      6.85      0.00
    0    8    1      0.88      0.00
    0    8    2     -0.89      0.00
    0    8    3     -2.52      0.00
    0    8    4     -3.90      0.00
    0    8    5      0.53      0.00
    0    8    6     -2.10      0.00
    0    8    7     -3.23      0.00
    0    8    8      2.73      0.00
    0    8    9     -1.72      0.00
    0    8   10     -2.76      0.00
    0    8   11      2.52      0.00
    0    8   12     -0.28      0.00
    0    8   13     -0.28      0.00
    0    8   14      0.62      0.00
    0    8   15     -0.23      0.00
    0    8   16      0.70      0.00
    0    8   17      0.72      0.00
    0   -9   21     -1.18      0.00
    0   -9   20     -0.86      0.00
    0   -9   19     -0.96      0.00
    0   -9   18     -0.54      0.00
    0   -9   17     -1.71      0.00
    0   -9   16     -2.45      0.00
    0   -9   15      1.45      0.00
    0   -9   14      1.17      0.00
    0   -9   13     -0.88      0.00
    0   -9   12      0.85      0.00
    0   -9   11     -0.90      0.00
    0   -9   10     -0.59      0.00
    0   -9    9     -0.41      0.00
    0   -9    8      2.39      0.00
    0   -9    7      4.09      0.00
    0   -9    6      2.07      0.00
    0   -9    5      0.30      0.00
    0   -9    4      4.23      0.00
    0   -9    3     -1.04      0.00
    0   -9    2     -5.43      0.00
    0   -9    1      0.77      0.00
    0    9    0     -6.29      0.00
    0    9    1     -2.96      0.00
    0    9    2      2.23      0.00
    0    9    3     -3.33      0.00
    0    9    4      0.41      0.00
    0    9    5      2.72      0.00
    0    9    6     -0.95      0.00
    0    9    7      2.88      0.00
    0    9    8      0.10      0.00
    0    9    9      1.43      0.00
    0    9   10      1.53      0.00
    0    9   11     -1.13      0.00
    0    9   12     -0.85      0.00
    0    9   13      2.11      0.00
    0    9   14     -1.10      0.00
    0    9   15      0.15      0.00
    0    9   16      0.63      0.00
    0  -10   21      1.61      0.00
    0  -10   20      0.01      0.00
    0  -10   19      1.38      0.00
    0  -10   18      0.75      0.00
    0  -10   17      1.14      0.00
    0  -10   16      3.01      0.00
    0  -10   15     -1.43      0.00
    0  -10   14     -0.81      0.00
    0  -10   13      2.36      0.00
    0  -10   12     -0.78      0.00
    0  -10   11      1.37      0.00
    0  -10   10      4.22      0.00
    0  -10    9      0.06      0.00
    0  -10    8     -3.26      0.00
    0  -10    7     -0.25      0.00
    0  -10    6     -2.60      0.00
    0  -10    5     -3.81      0.00
    0  -10    4     -0.70      0.00
    0  -10    3      0.07      0.00
    0  -10    2      2.29      0.00
    0  -10    1     -1.17      0.00
    0   10    0      2.13      0.00
    0   10    1      1.80      0.00
    0   10    2     -0.91      0.00
    0   10    3      3.73      0.00
    0   10    4      1.92      0.00
    0   10    5     -1.92      0.00
    0   10    6      0.90      0.00
    0   10    7     -1.80      0.00
    0   10    8     -1.10      0.00
    0   10    9      1.02      0.00
    0   10   10     -1.11      0.00
    0   10   11      0.24      0.00
    0   10   12      0.21      0.00
    0   10   13     -0.59      0.00
    0   10   14      0.81      0.00
    0   10   15     -0.49      0.00
    0   10   16     -0.42      0.00
    0  -11   20     -0.64      0.00
    0  -11   19     -0.40      0.00
    0  -11   18     -0.92      0.00
    0  -11   17     -1.09      0.00
    0  -11   16     -0.23      0.00
    0  -11   15      1.08      0.00
    0  -11   14     -0.79      0.00
    0  -11   13     -1.14      0.00
    0  -11   12     -1.43      0.00
    0  -11   11     -2.55      0.00
    0  -11   10     -4.18      0.00
    0  -11    9      0.18      0.00
    0  -11    8     -1.12      0.00
    0  -11    7     -0.66      0.00
    0  -11    6      3.10      0.00
    0  -11    5      2.14      0.00
    0  -11    4     -1.08      0.00
    0  -11    3      1.53      0.00
    0  -11    2      0.31      0.00
    0  -11    1      0.05      0.00
    0   11    0      2.16      0.00
    0   11    1     -1.24      0.00
    0   11    2     -0.50      0.00
    0   11    3     -0.88      0.00
    0   11    4     -3.51      0.00
    0   11    5      1.57      0.00
    0   11    6     -0.34      0.00
    0   11    7     -0.08      0.00
    0   11    8      0.74      0.00
    0   11    9     -0.98      0.00
    0   11   10      0.41      0.00
    0   11   11     -0.18      0.00
    0   11   12      0.36      0.00
    0   11   13     -1.49      0.00
    0   11   14      0.50      0.00
    0   11   15      0.09      0.00
    0  -12   20      0.01      0.00
    0  -12   19      0.81      0.00
    0  -12   18      0.28      0.00
    0  -12   17     -0.79      0.00
    0  -12   16     -0.73      0.00
    0  -12   15     -0.06      0.00
    0  -12   14      0.00      0.00
    0  -12   13      1.19      0.00
    0  -12   12      3.02      0.00
    0  -12   11      1.72      0.00
    0  -12   10      2.17      0.00
    0  -12    9      2.79      0.00
    0  -12    8      3.11      0.00
    0  -12    7     -0.93      0.00
    0  -12    6      0.61      0.00
    0  -12    5     -0.25      0.00
    0  -12    4      0.37      0.00
    0  -12    3     -1.02      0.00
    0  -12    2     -0.91      0.00
    0  -12    1      0.28      0.00
    0   12    0     -2.91      0.00
    0   12    1      1.10      0.00
    0   12    2     -0.25      0.00
    0   12    3     -0.07      0.00
    0   12    4      2.80      0.00
    0   12    5     -0.64      0.00
    0   12    6     -0.83      0.00
    0   12    7     -0.24      0.00
    0   12    8      0.18      0.00
    0   12    9     -0.37      0.00
    0   12   10      0.74      0.00
    0   12   11     -0.44      0.00
    0   12   12     -0.77      0.00
    0   12   13      2.20      0.00
    0   12   14     -0.47      0.00
    0  -13   19      0.31      0.00
    0  -13   18      1.43      0.00
    0  -13   17      0.26      0.00
    0  -13   16      0.56      0.00
    0  -13   15      0.47      0.00
    0  -13   14      0.26      0.00
    0  -13   13     -0.98      0.00
    0  -13   12     -1.35      0.00
    0  -13   11     -0.63      0.00
    0  -13   10     -2.67      0.00
    0  -13    9     -3.75      0.00
    0  -13    8     -0.69      0.00
    0  -13    7     -0.50      0.00
    0  -13    6     -2.48      0.00
    0  -13    5     -0.38      0.00
    0  -13    4     -0.52      0.00
    0  -13    3     -0.85      0.00
    0  -13    2      0.94      0.00
    0  -13    1     -1.02      0.00
    0   13    0      3.14      0.00
    0   13    1     -0.24      0.00
    0   13    2      0.31      0.00
    0   13    3     -1.04      0.00
    0   13    4      0.28      0.00
    0   13    5     -0.65      0.00
    0   13    6      1.68      0.00
    0   13    7      0.35      0.00
    0   13    8     -0.07      0.00
    0   13    9      0.77      0.00
    0   13   10     -0.31      0.00
    0   13   11      0.86      0.00
    0   13   12     -0.25      0.00
    0  -14   18     -1.19      0.00
    0  -14   17     -0.13      0.00
    0  -14   16     -0.80      0.00
    0  -14   15     -0.01      0.00
    0  -14   14     -0.65      0.00
    0  -14   13     -0.23      0.00
    0  -14   12     -0.14      0.00
    0  -14   11      0.87      0.00
    0  -14   10      2.19      0.00
    0  -14    9      0.64      0.00
    0  -14    8      0.68      0.00
    0  -14    7      1.00      0.00
    0  -14    6      1.88      0.00
    0  -14    5      1.35      0.00
    0  -14    4      0.82      0.00
    0  -14    3      1.45      0.00
    0  -14    2      0.34      0.00
    0  -14    1     -0.65      0.00
    0   14    0     -1.31      0.00
    0   14    1     -0.60      0.00
    0   14    2      0.30      0.00
    0   14    3      0.42      0.00
    0   14    4     -1.24      0.00
    0   14    5      1.44      0.00
    0   14    6     -0.46      0.00
    0   14    7     -0.99      0.00
    0   14    8      0.39      0.00
    0   14    9     -0.17      0.00
    0   14   10     -0.72      0.00
    0   14   11      0.58      0.00
    0  -15   17      0.12      0.00
    0  -15   16      0.77      0.00
    0  -15   15     -0.37      0.00
    0  -15   14      0.79      0.00
    0  -15   13      0.13      0.00
    0  -15   12      0.22      0.00
    0  -15   11     -0.20      0.00
    0  -15   10      0.07      0.00
    0  -15    9      0.61      0.00
    0  -15    8     -0.31      0.00
    0  -15    7      0.57      0.00
    0  -15    6     -1.92      0.00
    0  -15    5     -1.04      0.00
    0  -15    4     -1.01      0.00
    0  -15    3     -1.04      0.00
    0  -15    2     -0.10      0.00
    0  -15    1      0.41      0.00
    0   15    0      0.45      0.00
    0   15    1      0.06      0.00
    0   15    2     -0.24      0.00
    0   15    3     -0.47      0.00
    0   15    4      0.90      0.00
    0   15    5     -0.92      0.00
    0   15    6     -1.22      0.00
    0   15    7      0.78      0.00
    0   15    8     -1.08      0.00
    0   15    9     -0.32      0.00
    0   15   10      0.39      0.00
    0  -16   16     -1.07      0.00
    0  -16   15      1.27      0.00
    0  -16   14     -0.58      0.00
    0  -16   13      0.17      0.00
    0  -16   12     -0.29      0.00
    0  -16   11     -0.34      0.00
    0  -16   10     -0.56      0.00
    0  -16    9     -1.24      0.00
    0  -16    8     -0.39      0.00
    0  -16    7     -2.04      0.00
    0  -16    6      0.68      0.00
    0  -16    5      0.74      0.00
    0  -16    4      0.67      0.00
    0  -16    3     -0.26      0.00
    0  -16    2      1.20      0.00
    0  -16    1     -0.51      0.00
    0   16    0      0.17      0.00
    0   16    1      1.73      0.00
    0   16    2     -0.49      0.00
    0   16    3      0.38      0.00
    0   16    4     -0.26      0.00
    0   16    5      0.41      0.00
    0   16    6      1.18      0.00
    0   16    7      0.22      0.00
    0   16    8      1.10      0.00
    0  -17   14      0.49      0.00
    0  -17   13     -0.28      0.00
    0  -17   12      0.42      0.00
    0  -17   11      0.70      0.00
    0  -17   10      0.47      0.00
    0  -17    9     -0.59      0.00
    0  -17    8      1.17      0.00
    0  -17    7      2.87      0.00
    0  -17    6     -0.10      0.00
    0  -17    5      0.40      0.00
    0  -17    4      0.29      0.00
    0  -17    3     -0.20      0.00
    0  -17    2     -1.21      0.00
    0  -17    1      0.11      0.00
    0   17    0     -1.56      0.00
    0   17    1     -1.08      0.00
    0   17    2      0.51      0.00
    0   17    3     -0.74      0.00
    0   17    4     -0.02      0.00
    0   17    5      0.78      0.00
    0   17    6     -1.02      0.00
    0  -18   12     -1.64      0.00
    0  -18   11     -0.83      0.00
    0  -18   10      1.27      0.00
    0  -18    9      0.75      0.00
    0  -18    8     -1.02      0.00
    0  -18    7     -0.60      0.00
    0  -18    6     -0.98      0.00
    0  -18    5     -0.86      0.00
    0  -18    4      0.09      0.00
    0  -18    3     -0.79      0.00
    0  -18    2      0.82      0.00
    0  -18    1      1.38      0.00
    0   18    0     -0.49      0.00
    0   18    1      1.58      0.00
    0   18    2      0.29      0.00
    0   18    3     -0.16      0.00
    0  -19    9     -0.10      0.00
    0  -19    8     -0.79      0.00
    0  -19    7     -0.01      0.00
    0  -19    6      0.36      0.00
    0  -19    5     -0.53      0.00
    0  -19    4      1.48      0.00
    0  -19    3      0.40      0.00
    0  -19    2     -0.53      0.00
    0  -19    1      0.75      0.00
    0   19    0     -0.04      0.00
   -1   19    1      0.46      0.00
   -1   19    0     -1.16      0.00
    1  -19    1      0.63      0.00
    1  -19    2     -0.99      0.00
    1  -19    3     -0.52      0.00
    1  -19    4      0.97      0.00
    1  -19    5      0.78      0.00
    1  -19    6      0.71      0.00
    1  -19    7      0.46      0.00
    1  -19    8     -1.15      0.00
    1  -19    9      0.23      0.00
    1  -19   10     -0.03      0.00
   -1   18    4     -0.01      0.00
   -1   18    3      0.23      0.00
   -1   18    2      1.21      0.00
   -1   18    1     -1.25      0.00
   -1   18    0      0.16      0.00
    1  -18    1      0.80      0.00
    1  -18    2      0.31      0.00
    1  -18    3      1.96      0.00
    1  -18    4      0.35      0.00
    1  -18    5     -1.21      0.00
    1  -18    6     -2.08      0.00
    1  -18    7      0.44      0.00
    1  -18    8     -0.67      0.00
    1  -18    9     -0.12      0.00
    1  -18   10      1.55      0.00
    1  -18   11      0.88      0.00
    1  -18   12     -0.05      0.00
   -1   17    6      0.64      0.00
   -1   17    5     -0.74      0.00
   -1   17    4     -0.76      0.00
   -1   17    3     -0.33      0.00
   -1   17    2     -0.57      0.00
   -1   17    1      1.90      0.00
   -1   17    0     -0.54      0.00
    1  -17    1      0.35      0.00
    1  -17    2     -0.67      0.00
    1  -17    3     -2.76      0.00
    1  -17    4      0.25      0.00
    1  -17    5      0.30      0.00
    1  -17    6      0.35      0.00
    1  -17    7     -0.40      0.00
    1  -17    8      1.62      0.00
    1  -17    9     -1.13      0.00
    1  -17   10     -0.84      0.00
    1  -17   11     -0.94      0.00
    1  -17   12     -0.22      0.00
    1  -17   13      0.14      0.00
    1  -17   14     -0.19      0.00
   -1   16    8     -0.51      0.00
   -1   16    7      1.53      0.00
   -1   16    6     -1.13      0.00
   -1   16    5      0.98      0.00
   -1   16    4      0.68      0.00
   -1   16    3     -0.62      0.00
   -1   16    2     -0.19      0.00
   -1   16    1     -0.78      0.00
   -1   16    0     -0.55      0.00
    1  -16    1     -0.14      0.00
    1  -16    2     -0.01      0.00
    1  -16    3      0.59      0.00
    1  -16    4      0.13      0.00
    1  -16    5      0.85      0.00
    1  -16    6      1.00      0.00
    1  -16    7      0.66      0.00
    1  -16    8      0.44      0.00
    1  -16    9      0.91      0.00
    1  -16   10      0.97      0.00
    1  -16   11      0.20      0.00
    1  -16   12      0.39      0.00
    1  -16   13      0.34      0.00
    1  -16   14      0.95      0.00
    1  -16   15     -0.21      0.00
    1  -16   16      0.47      0.00
   -1   15   10     -0.33      0.00
   -1   15    9      0.97      0.00
   -1   15    8      0.94      0.00
   -1   15    7     -0.92      0.00
   -1   15    6      0.09      0.00
   -1   15    5      0.16      0.00
   -1   15    4     -1.05      0.00
   -1   15    3      1.45      0.00
   -1   15    2     -0.18      0.00
   -1   15    1      0.53      0.00
   -1   15    0      0.38      0.00
    1  -15    1      0.53      0.00
    1  -15    2      1.92      0.00
    1  -15    3      0.41      0.00
    1  -15    4     -0.01      0.00
    1  -15    5     -0.53      0.00
    1  -15    6     -0.66      0.00
    1  -15    7     -1.77      0.00
    1  -15    8     -1.52      0.00
    1  -15    9     -1.51      0.00
    1  -15   10     -0.16      0.00
    1  -15   11     -0.76      0.00
    1  -15   12     -1.34      0.00
    1  -15   13     -0.74      0.00
    1  -15   14     -0.69      0.00
    1  -15   15      0.18      0.00
    1  -15   16     -0.67      0.00
    1  -15   17      0.01      0.00
   -1   14   12     -0.14      0.00
   -1   14   11      0.30      0.00
   -1   14   10     -1.04      0.00
   -1   14    9     -0.03      0.00
   -1   14    8     -1.59      0.00
   -1   14    7      0.32      0.00
   -1   14    6      1.37      0.00
   -1   14    5     -0.44      0.00
   -1   14    4      0.34      0.00
   -1   14    3     -0.46      0.00
   -1   14    2      1.29      0.00
   -1   14    1     -1.00      0.00
   -1   14    0      1.31      0.00
    1  -14    1     -2.88      0.00
    1  -14    2     -1.43      0.00
    1  -14    3     -1.43      0.00
    1  -14    4     -0.49      0.00
    1  -14    5     -1.00      0.00
    1  -14    6     -0.16      0.00
    1  -14    7      1.97      0.00
    1  -14    8      0.96      0.00
    1  -14    9      0.16      0.00
    1  -14   10      1.11      0.00
    1  -14   11      2.74      0.00
    1  -14   12      0.91      0.00
    1  -14   13      0.83      0.00
    1  -14   14      0.41      0.00
    1  -14   15     -0.09      0.00
    1  -14   16     -0.34      0.00
    1  -14   17     -0.01      0.00
    1  -14   18      0.49      0.00
   -1   13   13      1.64      0.00
   -1   13   12     -2.47      0.00
   -1   13   11      0.59      0.00
   -1   13   10      0.76      0.00
   -1   13    9     -0.48      0.00
   -1   13    8      1.29      0.00
   -1   13    7     -0.59      0.00
   -1   13    6     -1.28      0.00
   -1   13    5      0.54      0.00
   -1   13    4      0.49      0.00
   -1   13    3     -2.21      0.00
   -1   13    2     -0.16      0.00
   -1   13    1     -0.26      0.00
   -1   13    0     -1.50      0.00
    1  -13    1      1.98      0.00
    1  -13    2      1.08      0.00
    1  -13    3      1.36      0.00
    1  -13    4      2.25      0.00
    1  -13    5      1.78      0.00
    1  -13    6      0.66      0.00
    1  -13    7     -0.55      0.00
    1  -13    8      1.28      0.00
    1  -13    9     -0.88      0.00
    1  -13   10     -1.86      0.00
    1  -13   11     -1.55      0.00
    1  -13   12     -0.65      0.00
    1  -13   13     -1.81      0.00
    1  -13   14     -0.31      0.00
    1  -13   15      0.62      0.00
    1  -13   16      0.49      0.00
    1  -13   17     -0.18      0.00
    1  -13   18      1.54      0.00
    1  -13   19      0.75      0.00
   -1   12   14     -0.13      0.00
   -1   12   13     -0.47      0.00
   -1   12   12      1.45      0.00
   -1   12   11     -0.33      0.00
   -1   12   10      0.02      0.00
   -1   12    9     -0.15      0.00
   -1   12    8      0.39      0.00
   -1   12    7     -0.73      0.00
   -1   12    6      0.42      0.00
   -1   12    5      0.49      0.00
   -1   12    4     -1.34      0.00
   -1   12    3      1.22      0.00
   -1   12    2      0.81      0.00
   -1   12    1      1.26      0.00
   -1   12    0      1.79      0.00
    1  -12    1      0.54      0.00
    1  -12    2     -0.54      0.00
    1  -12    3     -0.84      0.00
    1  -12    4     -2.86      0.00
    1  -12    5     -1.17      0.00
    1  -12    6     -1.90      0.00
    1  -12    7     -2.07      0.00
    1  -12    8     -0.58      0.00
    1  -12    9      1.61      0.00
    1  -12   10     -0.92      0.00
    1  -12   11      0.66      0.00
    1  -12   12      1.83      0.00
    1  -12   13      0.65      0.00
    1  -12   14      0.89      0.00
    1  -12   15      0.76      0.00
    1  -12   16     -0.84      0.00
    1  -12   17     -1.33      0.00
    1  -12   18     -0.90      0.00
    1  -12   19     -0.33      0.00
   -1   11   15      0.15      0.00
   -1   11   14      0.43      0.00
   -1   11   13     -0.65      0.00
   -1   11   12      0.41      0.00
   -1   11   11      0.31      0.00
   -1   11   10      0.16      0.00
   -1   11    9      0.20      0.00
   -1   11    8     -0.42      0.00
   -1   11    7      0.22      0.00
   -1   11    6      0.88      0.00
   -1   11    5      0.17      0.00
   -1   11    4      2.44      0.00
   -1   11    3     -0.41      0.00
   -1   11    2     -3.59      0.00
   -1   11    1      0.06      0.00
   -1   11    0     -2.22      0.00
    1  -11    1     -3.11      0.00
    1  -11    2      0.85      0.00
    1  -11    3     -0.69      0.00
    1  -11    4      0.13      0.00
    1  -11    5      1.34      0.00
    1  -11    6      2.95      0.00
    1  -11    7      2.38      0.00
    1  -11    8     -0.36      0.00
    1  -11    9      0.96      0.00
    1  -11   10      1.91      0.00
    1  -11   11     -1.43      0.00
    1  -11   12     -0.90      0.00
    1  -11   13      0.56      0.00
    1  -11   14     -2.25      0.00
    1  -11   15     -0.69      0.00
    1  -11   16      1.74      0.00
    1  -11   17     -0.12      0.00
    1  -11   18      0.03      0.00
    1  -11   19      0.26      0.00
    1  -11   20     -0.50      0.00
   -1   10   16      1.09      0.00
   -1   10   15      0.18      0.00
   -1   10   14      0.20      0.00
   -1   10   13      1.64      0.00
   -1   10   12     -1.90      0.00
   -1   10   11     -0.81      0.00
   -1   10   10      1.09      0.00
   -1   10    9      0.20      0.00
   -1   10    8      0.11      0.00
   -1   10    7      0.86      0.00
   -1   10    6     -2.75      0.00
   -1   10    5     -0.92      0.00
   -1   10    4     -1.68      0.00
   -1   10    3      0.37      0.00
   -1   10    2      3.15      0.00
   -1   10    1      0.71      0.00
   -1   10    0      1.43      0.00
    1  -10    1      4.36      0.00
    1  -10    2     -1.13      0.00
    1  -10    3      2.89      0.00
    1  -10    4      2.29      0.00
    1  -10    5     -3.20      0.00
    1  -10    6     -0.26      0.00
    1  -10    7     -0.42      0.00
    1  -10    8     -2.24      0.00
    1  -10    9     -2.08      0.00
    1  -10   10     -0.02      0.00
    1  -10   11     -0.31      0.00
    1  -10   12      0.88      0.00
    1  -10   13     -1.08      0.00
    1  -10   14      0.72      0.00
    1  -10   15      0.66      0.00
    1  -10   16     -1.67      0.00
    1  -10   17      0.11      0.00
    1  -10   18      0.94      0.00
    1  -10   19      0.41      0.00
    1  -10   20     -0.14      0.00
   -1    9   17     -0.56      0.00
   -1    9   16     -0.36      0.00
   -1    9   15     -1.26      0.00
   -1    9   14     -0.21      0.00
   -1    9   13     -1.08      0.00
   -1    9   12     -0.06      0.00
   -1    9   11      0.60      0.00
   -1    9   10     -2.88      0.00
   -1    9    9     -0.28      0.00
   -1    9    8      0.13      0.00
   -1    9    7     -2.74      0.00
   -1    9    6      1.68      0.00
   -1    9    5      4.13      0.00
   -1    9    4     -1.50      0.00
   -1    9    3      1.70      0.00
   -1    9    2     -1.04      0.00
   -1    9    1     -2.07      0.00
   -1    9    0      0.58      0.00
    1   -9    1     -4.82      0.00
    1   -9    2     -1.90      0.00
    1   -9    3     -1.74      0.00
    1   -9    4      0.01      0.00
    1   -9    5      0.03      0.00
    1   -9    6     -0.37      0.00
    1   -9    7     -1.58      0.00
    1   -9    8      3.58      0.00
    1   -9    9     -1.16      0.00
    1   -9   10      0.19      0.00
    1   -9   11      1.39      0.00
    1   -9   12     -0.99      0.00
    1   -9   13      1.23      0.00
    1   -9   14      0.71      0.00
    1   -9   15     -0.06      0.00
    1   -9   16      2.71      0.00
    1   -9   17      1.02      0.00
    1   -9   18     -1.97      0.00
    1   -9   19      0.48      0.00
    1   -9   20     -0.68      0.00
    1   -9   21     -0.22      0.00
   -1    8   18      0.96      0.00
   -1    8   17      0.14      0.00
   -1    8   16     -0.42      0.00
   -1    8   15      0.70      0.00
   -1    8   14      0.06      0.00
   -1    8   13      0.37      0.00
   -1    8   12      2.49      0.00
   -1    8   11     -0.19      0.00
   -1    8   10      1.63      0.00
   -1    8    9      2.94      0.00
   -1    8    8      1.09      0.00
   -1    8    7      3.74      0.00
   -1    8    6     -2.28      0.00
   -1    8    5     -4.11      0.00
   -1    8    4      4.26      0.00
   -1    8    3     -3.86      0.00
   -1    8    2     -4.27      0.00
   -1    8    1      3.72      0.00
   -1    8    0     -1.66      0.00
    1   -8    1      5.35      0.00
    1   -8    2      4.64      0.00
    1   -8    3     -3.70      0.00
    1   -8    4      1.81      0.00
    1   -8    5      1.04      0.00
    1   -8    6     -2.38      0.00
    1   -8    7      3.75      0.00
    1   -8    8     -0.30      0.00
    1   -8    9      0.95      0.00
    1   -8   10      2.01      0.00
    1   -8   11     -0.21      0.00
    1   -8   12      0.29      0.00
    1   -8   13      0.92      0.00
    1   -8   14     -3.11      0.00
    1   -8   15     -0.26      0.00
    1   -8   16     -3.26      0.00
    1   -8   17     -1.23      0.00
    1   -8   18      0.52      0.00
    1   -8   19     -0.63      0.00
    1   -8   20      1.05      0.00
    1   -8   21     -0.10      0.00
   -1    7   18      0.68      0.00
   -1    7   17     -0.89      0.00
   -1    7   16      1.42      0.00
   -1    7   15     -0.10      0.00
   -1    7   14      0.96      0.00
   -1    7   13      0.07      0.00
   -1    7   12     -2.44      0.00
   -1    7   11      1.24      0.00
   -1    7   10     -1.06      0.00
   -1    7    9     -6.16      0.00
   -1    7    8     -2.04      0.00
   -1    7    7      0.36      0.00
   -1    7    6     -1.53      0.00
   -1    7    5     -0.20      0.00
   -1    7    4     -1.03      0.00
   -1    7    3      4.15      0.00
   -1    7    2      6.49      0.00
   -1    7    1     -4.27      0.00
   -1    7    0     -2.01      0.00
    1   -7    1      1.74      0.00
    1   -7    2     -6.40      0.00
    1   -7    3      4.85      0.00
    1   -7    4      0.46      0.00
    1   -7    5     -1.80      0.00
    1   -7    6      2.64      0.00
    1   -7    7     -1.46      0.00
    1   -7    8     -0.46      0.00
    1   -7    9     -0.44      0.00
    1   -7   10     -6.13      0.00
    1   -7   11     -1.47      0.00
    1   -7   12     -1.90      0.00
    1   -7   13     -0.53      0.00
    1   -7   14      2.19      0.00
    1   -7   15      1.06      0.00
    1   -7   16      1.11      0.00
    1   -7   17      2.38      0.00
    1   -7   18      0.79      0.00
    1   -7   19     -0.59      0.00
    1   -7   20      1.17      0.00
    1   -7   21     -0.09      0.00
   -1    6   19     -1.46      0.00
   -1    6   18     -0.96      0.00
   -1    6   17      1.66      0.00
   -1    6   16     -2.26      0.00
   -1    6   15     -1.42      0.00
   -1    6   14     -0.51      0.00
   -1    6   13     -0.08      0.00
   -1    6   12     -0.86      0.00
   -1    6   11     -0.77      0.00
   -1    6   10      0.59      0.00
   -1    6    9      7.65      0.00
   -1    6    8     -1.08      0.00
   -1    6    7     -1.30      0.00
   -1    6    6      9.73      0.00
   -1    6    5      0.43      0.00
   -1    6    4     -4.02      0.00
   -1    6    3      0.57      0.00
   -1    6    2     -2.73      0.00
   -1    6    1      0.58      0.00
   -1    6    0      7.14      0.00
    1   -6    1     -8.66      0.00
    1   -6    2      7.30      0.00
    1   -6    3     -7.74      0.00
    1   -6    4     -6.23      0.00
    1   -6    5      6.09      0.00
    1   -6    6     -5.09      0.00
    1   -6    7     -4.91      0.00
    1   -6    8     -1.05      0.00
    1   -6    9      1.11      0.00
    1   -6   10      6.08      0.00
    1   -6   11      5.84      0.00
    1   -6   12      1.16      0.00
    1   -6   13      1.63      0.00
    1   -6   14      0.19      0.00
    1   -6   15     -2.03      0.00
    1   -6   16      0.04      0.00
    1   -6   17     -1.88      0.00
    1   -6   18      0.13      0.00
    1   -6   19     -0.38      0.00
    1   -6   20     -2.03      0.00
    1   -6   21      0.40      0.00
   -1    5   20      0.58      0.00
   -1    5   19      0.30      0.00
   -1    5   18      0.24      0.00
   -1    5   17     -0.23      0.00
   -1    5   16      1.28      0.00
   -1    5   15      2.65      0.00
   -1    5   14     -1.18      0.00
   -1    5   13      1.63      0.00
   -1    5   12      2.84      0.00
   -1    5   11     -1.02      0.00
   -1    5   10     -1.85      0.00
   -1    5    9      0.40      0.00
   -1    5    8      0.51      0.00
   -1    5    7     -3.99      0.00
   -1    5    6     -8.10      0.00
   -1    5    5     -3.52      0.00
   -1    5    4      5.10      0.00
   -1    5    3     -6.93      0.00
   -1    5    2     -0.33      0.00
   -1    5    1      0.89      0.00
   -1    5    0    -13.15      0.00
    1   -5    1      6.57      0.00
    1   -5    2     -2.21      0.00
    1   -5    3      9.57      0.00
    1   -5    4      6.41      0.00
    1   -5    5     -4.31      0.00
    1   -5    6      8.95      0.00
    1   -5    7     14.47      0.00
    1   -5    8      0.15      0.00
    1   -5    9     -2.86      0.00
    1   -5   10     -1.90      0.00
    1   -5   11     -7.67      0.00
    1   -5   12     -0.88      0.00
    1   -5   13     -3.17      0.00
    1   -5   14     -0.94      0.00
    1   -5   15      2.15      0.00
    1   -5   16     -0.54      0.00
    1   -5   17      0.19      0.00
    1   -5   18      0.10      0.00
    1   -5   19      0.49      0.00
    1   -5   20      0.06      0.00
    1   -5   21      0.01      0.00
   -1    4   20     -0.53      0.00
   -1    4   19      0.90      0.00
   -1    4   18     -0.25      0.00
   -1    4   17     -0.29      0.00
   -1    4   16     -1.08      0.00
   -1    4   15     -0.72      0.00
   -1    4   14     -0.56      0.00
   -1    4   13     -1.91      0.00
   -1    4   12     -0.89      0.00
   -1    4   11      2.57      0.00
   -1    4   10     -2.95      0.00
   -1    4    9     -5.63      0.00
   -1    4    8      3.76      0.00
   -1    4    7      1.20      0.00
   -1    4    6      3.02      0.00
   -1    4    5      8.82      0.00
   -1    4    4     -2.68      0.00
   -1    4    3      5.42      0.00
   -1    4    2     16.00      0.00
   -1    4    1     -0.24      0.00
   -1    4    0     18.41      0.00
    1   -4    1      6.15      0.00
    1   -4    2     -7.28      0.00
    1   -4    3      0.50      0.00
    1   -4    4      7.67      0.00
    1   -4    5    -11.75      0.00
    1   -4    6    -16.44      0.00
    1   -4    7    -11.97      0.00
    1   -4    8     -0.04      0.00
    1   -4    9      2.56      0.00
    1   -4   10     -3.17      0.00
    1   -4   11      7.38      0.00
    1   -4   12      1.82      0.00
    1   -4   13      1.14      0.00
    1   -4   14      2.63      0.00
    1   -4   15     -2.38      0.00
    1   -4   16      1.22      0.00
    1   -4   17      0.60      0.00
    1   -4   18     -0.61      0.00
    1   -4   19      0.95      0.00
    1   -4   20      0.79      0.00
    1   -4   21      0.44      0.00
   -1    3   20      0.11      0.00
   -1    3   19     -1.18      0.00
   -1    3   18      1.36      0.00
   -1    3   17      0.61      0.00
   -1    3   16     -1.02      0.00
   -1    3   15     -0.17      0.00
   -1    3   14      3.04      0.00
   -1    3   13     -1.00      0.00
   -1    3   12     -0.92      0.00
   -1    3   11      1.56      0.00
   -1    3   10      2.53      0.00
   -1    3    9      4.87      0.00
   -1    3    8      1.57      0.00
   -1    3    7      1.44      0.00
   -1    3    6      2.95      0.00
   -1    3    5     -2.14      0.00
   -1    3    4     -3.82      0.00
   -1    3    3     -6.60      0.00
   -1    3    2    -24.06      0.00
   -1    3    1    -18.69      0.00
   -1    3    0    -20.73      0.00
    1   -3    1     -7.82      0.00
    1   -3    2     -1.71      0.00
    1   -3    3    -29.60      0.00
    1   -3    4    -17.94      0.00
    1   -3    5     39.03      0.00
    1   -3    6      0.57      0.00
    1   -3    7      7.24      0.00
    1   -3    8      8.41      0.00
    1   -3    9     -4.94      0.00
    1   -3   10      5.23      0.00
    1   -3   11     -6.39      0.00
    1   -3   12     -1.29      0.00
    1   -3   13      1.17      0.00
    1   -3   14     -1.66      0.00
    1   -3   15      0.39      0.00
    1   -3   16     -1.57      0.00
    1   -3   17     -0.27      0.00
    1   -3   18      0.27      0.00
    1   -3   19     -0.40      0.00
    1   -3   20     -1.25      0.00
    1   -3   21     -0.25      0.00
   -1    2   21      0.26      0.00
   -1    2   20      0.66      0.00
   -1    2   19     -1.22      0.00
   -1    2   18     -0.55      0.00
   -1    2   17      1.05      0.00
   -1    2   16      1.07      0.00
   -1    2   15     -0.70      0.00
   -1    2   14     -0.55      0.00
   -1    2   13      0.88      0.00
   -1    2   12      1.91      0.00
   -1    2   11     -3.90      0.00
   -1    2   10      2.46      0.00
   -1    2    9     -5.72      0.00
   -1    2    8     -6.86      0.00
   -1    2    7     -0.69      0.00
   -1    2    6    -17.45      0.00
   -1    2    5     -3.99      0.00
   -1    2    4      8.77      0.00
   -1    2    3    -11.86      0.00
   -1    2    2     34.68      0.00
   -1    2    1     58.10      0.00
   -1    2    0    -34.59      0.00
    1   -2    1     33.59      0.00
    1   -2    2     49.80      0.00
    1   -2    3     27.98      0.00
    1   -2    4      7.25      0.00
    1   -2    5    -25.02      0.00
    1   -2    6     11.71      0.00
    1   -2    7     -9.99      0.00
    1   -2    8     -8.65      0.00
    1   -2    9      5.60      0.00
    1   -2   10     -2.82      0.00
    1   -2   11      3.06      0.00
    1   -2   12      0.87      0.00
    1   -2   13     -3.76      0.00
    1   -2   14      2.52      0.00
    1   -2   15      0.55      0.00
    1   -2   16     -0.67      0.00
    1   -2   17      0.80      0.00
    1   -2   18     -0.50      0.00
    1   -2   19      0.16      0.00
    1   -2   20      0.29      0.00
    1   -2   21     -0.31      0.00
   -1    1   21     -0.21      0.00
   -1    1   20     -0.22      0.00
   -1    1   19      1.14      0.00
   -1    1   18     -1.58      0.00
   -1    1   17     -1.27      0.00
   -1    1   16      1.38      0.00
   -1    1   15     -2.04      0.00
   -1    1   14     -0.84      0.00
   -1    1   13      0.56      0.00
   -1    1   12     -3.67      0.00
   -1    1   11      0.89      0.00
   -1    1   10     -2.52      0.00
   -1    1    9      0.13      0.00
   -1    1    8     11.00      0.00
   -1    1    7      4.87      0.00
   -1    1    6     12.37      0.00
   -1    1    5     19.12      0.00
   -1    1    4      6.48      0.00
   -1    1    3     14.27      0.00
   -1    1    2    -42.68      0.00
   -1    1    0     70.13      0.00
    1   -1    1   -119.32      0.00
    1   -1    2    -35.39      0.00
    1   -1    3      4.07      0.00
    1   -1    4    -27.75      0.00
    1   -1    5      9.40      0.00
    1   -1    6     -3.75      0.00
    1   -1    7     -1.03      0.00
    1   -1    8      8.19      0.00
    1   -1    9     -6.12      0.00
    1   -1   10      0.14      0.00
    1   -1   11      0.52      0.00
    1   -1   12     -1.19      0.00
    1   -1   13      0.99      0.00
    1   -1   14     -1.20      0.00
    1   -1   15      2.17      0.00
    1   -1   16      0.68      0.00
    1   -1   17     -0.36      0.00
    1   -1   18      0.02      0.00
    1   -1   19      1.13      0.00
    1   -1   20     -0.34      0.00
    1   -1   21      0.99      0.00
   -1    0   21     -0.60      0.00
   -1    0   20      0.72      0.00
   -1    0   19     -0.34      0.00
   -1    0   18      1.51      0.00
   -1    0   17      0.07      0.00
   -1    0   16      0.00      0.00
   -1    0   15      1.55      0.00
   -1    0   14      1.12      0.00
   -1    0   13     -1.44      0.00
   -1    0   12      7.44      0.00
   -1    0   11      2.06      0.00
   -1    0   10      2.15      0.00
   -1    0    9      6.91      0.00
   -1    0    8    -14.92      0.00
   -1    0    7      4.13      0.00
   -1    0    6     -7.50      0.00
   -1    0    5    -45.31      0.00
   -1    0    4      9.83      0.00
   -1    0    3     -8.79      0.00
    1    0    0     -2.12      0.00
    1    0    1     84.32      0.00
    1    0    2      6.10      0.00
    1    0    3      3.61      0.00
    1    0    4     26.21      0.00
    1    0    5     -9.16      0.00
    1    0    6      3.67      0.00
    1    0    7      4.46      0.00
    1    0    8     -3.84      0.00
    1    0    9      5.75      0.00
    1    0   10      0.21      0.00
    1    0   11     -0.45      0.00
    1    0   12      4.24      0.00
    1    0   13     -0.30      0.00
    1    0   14     -2.39      0.00
    1    0   15     -0.01      0.00
    1    0   16     -0.99      0.00
    1    0   17     -0.18      0.00
    1    0   18     -2.15      0.00
    1    0   19      0.27      0.00
    1    0   20      0.98      0.00
    1    0   21     -1.13      0.00
   -1   -1   22      0.24      0.00
   -1   -1   21     -0.12      0.00
   -1   -1   20     -0.04      0.00
   -1   -1   19     -0.22      0.00
   -1   -1   18      0.70      0.00
   -1   -1   17     -1.21      0.00
   -1   -1   16      0.60      0.00
   -1   -1   15      1.15      0.00
   -1   -1   14     -2.77      0.00
   -1   -1   13      1.54      0.00
   -1   -1   12     -7.45      0.00
   -1   -1   11     -4.93      0.00
   -1   -1   10     -1.56      0.00
   -1   -1    9    -11.96      0.00
   -1   -1    8      4.61      0.00
   -1   -1    7     -3.18      0.00
   -1   -1    6     12.24      0.00
   -1   -1    5     27.32      0.00
   -1   -1    4    -26.91      0.00
   -1   -1    3     52.19      0.00
   -1   -1    2     60.00      0.00
    1    1    0     10.65      0.00
    1    1    1    -21.68      0.00
    1    1    2    -21.18      0.00
    1    1    3      7.43      0.00
    1    1    4     -9.19      0.00
    1    1    5     -0.98      0.00
    1    1    6      4.28      0.00
    1    1    7     -3.07      0.00
    1    1    8     -3.35      0.00
    1    1    9      0.87      0.00
    1    1   10     -2.84      0.00
    1    1   11     -3.73      0.00
    1    1   12     -2.07      0.00
    1    1   13      1.77      0.00
    1    1   14     -0.35      0.00
    1    1   15     -0.75      0.00
    1    1   16      0.71      0.00
    1    1   17      1.95      0.00
    1    1   18      1.03      0.00
    1    1   19     -2.19      0.00
    1    1   20      0.92      0.00
   -1   -2   22      0.82      0.00
   -1   -2   21     -0.01      0.00
   -1   -2   20      0.57      0.00
   -1   -2   19      0.21      0.00
   -1   -2   18     -1.96      0.00
   -1   -2   17      1.05      0.00
   -1   -2   16     -1.79      0.00
   -1   -2   15     -1.60      0.00
   -1   -2   14      2.89      0.00
   -1   -2   13     -2.44      0.00
   -1   -2   12      2.81      0.00
   -1   -2   11      8.85      0.00
   -1   -2   10     -0.71      0.00
   -1   -2    9     17.10      0.00
   -1   -2    8      2.08      0.00
   -1   -2    7     -6.05      0.00
   -1   -2    6      4.77      0.00
   -1   -2    5      0.57      0.00
   -1   -2    4     -4.29      0.00
   -1   -2    3    -40.42      0.00
   -1   -2    2    -33.61      0.00
   -1   -2    1    -15.66      0.00
    1    2    0    -15.24      0.00
    1    2    1     -0.35      0.00
    1    2    2      7.05      0.00
    1    2    3    -11.41      0.00
    1    2    4      2.43      0.00
    1    2    5     -0.62      0.00
    1    2    6     -7.13      0.00
    1    2    7      4.10      0.00
    1    2    8     -1.73      0.00
    1    2    9     -1.93      0.00
    1    2   10      6.14      0.00
    1    2   11      3.67      0.00
    1    2   12     -2.22      0.00
    1    2   13      1.07      0.00
    1    2   14      1.45      0.00
    1    2   15     -0.42      0.00
    1    2   16      0.48      0.00
    1    2   17     -1.25      0.00
    1    2   18      2.07      0.00
    1    2   19     -1.28      0.00
    1    2   20      0.70      0.00
   -1   -3   22     -0.46      0.00
   -1   -3   21     -0.90      0.00
   -1   -3   20     -0.84      0.00
   -1   -3   19     -0.28      0.00
   -1   -3   18      0.95      0.00
   -1   -3   17      0.75      0.00
   -1   -3   16     -0.22      0.00
   -1   -3   15      2.96      0.00
   -1   -3   14     -1.90      0.00
   -1   -3   13      3.28      0.00
   -1   -3   12     -0.53      0.00
   -1   -3   11     -6.92      0.00
   -1   -3   10      1.51      0.00
   -1   -3    9    -11.88      0.00
   -1   -3    8     -3.07      0.00
   -1   -3    7     -0.35      0.00
   -1   -3    6    -17.42      0.00
   -1   -3    5     -2.22      0.00
   -1   -3    4      9.29      0.00
   -1   -3    3     14.05      0.00
   -1   -3    2     13.63      0.00
   -1   -3    1     16.56      0.00
    1    3    0     -0.23      0.00
    1    3    1     21.50      0.00
    1    3    2      0.31      0.00
    1    3    3      3.08      0.00
    1    3    4     13.96      0.00
    1    3    5     -1.75      0.00
    1    3    6     -0.62      0.00
    1    3    7      8.24      0.00
    1    3    8      2.62      0.00
    1    3    9     -3.01      0.00
    1    3   10     -2.59      0.00
    1    3   11     -0.20      0.00
    1    3   12      0.08      0.00
    1    3   13     -0.94      0.00
    1    3   14     -1.03      0.00
    1    3   15      0.61      0.00
    1    3   16     -0.63      0.00
    1    3   17     -1.76      0.00
    1    3   18      0.01      0.00
    1    3   19      0.34      0.00
    1    3   20     -1.59      0.00
   -1   -4   22     -0.10      0.00
   -1   -4   21      1.32      0.00
   -1   -4   20     -0.23      0.00
   -1   -4   19      2.21      0.00
   -1   -4   18     -1.21      0.00
   -1   -4   17     -0.38      0.00
   -1   -4   16      1.27      0.00
   -1   -4   15     -3.15      0.00
   -1   -4   14      0.65      0.00
   -1   -4   13     -0.37      0.00
   -1   -4   12     -3.07      0.00
   -1   -4   11      3.65      0.00
   -1   -4   10     -2.81      0.00
   -1   -4    9      1.02      0.00
   -1   -4    8      6.50      0.00
   -1   -4    7      7.85      0.00
   -1   -4    6     10.20      0.00
   -1   -4    5      7.33      0.00
   -1   -4    4     -4.32      0.00
   -1   -4    3     -3.56      0.00
   -1   -4    2      9.04      0.00
   -1   -4    1     -9.80      0.00
    1    4    0      2.26      0.00
    1    4    1    -12.80      0.00
    1    4    2     -2.34      0.00
    1    4    3     -9.67      0.00
    1    4    4    -10.06      0.00
    1    4    5      5.66      0.00
    1    4    6     -5.34      0.00
    1    4    7    -12.00      0.00
    1    4    8      3.09      0.00
    1    4    9      3.29      0.00
    1    4   10     -4.15      0.00
    1    4   11      1.84      0.00
    1    4   12      1.16      0.00
    1    4   13     -1.11      0.00
    1    4   14      0.90      0.00
    1    4   15     -0.66      0.00
    1    4   16      1.09      0.00
    1    4   17      2.01      0.00
    1    4   18     -0.82      0.00
    1    4   19      1.59      0.00
   -1   -5   22      0.46      0.00
   -1   -5   21     -0.66      0.00
   -1   -5   20     -0.20      0.00
   -1   -5   19     -1.21      0.00
   -1   -5   18      0.00      0.00
   -1   -5   17      0.41      0.00
   -1   -5   16     -1.91      0.00
   -1   -5   15      2.57      0.00
   -1   -5   14     -1.08      0.00
   -1   -5   13     -1.09      0.00
   -1   -5   12      3.50      0.00
   -1   -5   11     -0.28      0.00
   -1   -5   10      3.04      0.00
   -1   -5    9      3.38      0.00
   -1   -5    8     -6.34      0.00
   -1   -5    7     -6.96      0.00
   -1   -5    6      1.70      0.00
   -1   -5    5    -12.74      0.00
   -1   -5    4      3.34      0.00
   -1   -5    3     -2.38      0.00
   -1   -5    2    -18.31      0.00
   -1   -5    1      5.11      0.00
    1    5    0     -7.20      0.00
    1    5    1     -0.91      0.00
    1    5    2     11.56      0.00
    1    5    3      1.80      0.00
    1    5    4     -1.29      0.00
    1    5    5      6.41      0.00
    1    5    6      6.23      0.00
    1    5    7      2.99      0.00
    1    5    8     -1.48      0.00
    1    5    9     -1.27      0.00
    1    5   10      3.28      0.00
    1    5   11     -1.07      0.00
    1    5   12     -0.96      0.00
    1    5   13      2.50      0.00
    1    5   14     -0.21      0.00
    1    5   15     -1.20      0.00
    1    5   16      0.70      0.00
    1    5   17     -1.59      0.00
    1    5   18     -0.95      0.00
    1    5   19     -0.77      0.00
   -1   -6   22     -0.92      0.00
   -1   -6   21      1.50      0.00
   -1   -6   20     -0.27      0.00
   -1   -6   19      0.03      0.00
   -1   -6   18      2.17      0.00
   -1   -6   17     -0.98      0.00
   -1   -6   16      0.77      0.00
   -1   -6   15      0.65      0.00
   -1   -6   14      0.54      0.00
   -1   -6   13      1.10      0.00
   -1   -6   12     -1.35      0.00
   -1   -6   11     -2.58      0.00
   -1   -6   10      0.72      0.00
   -1   -6    9     -2.36      0.00
   -1   -6    8      2.33      0.00
   -1   -6    7      2.10      0.00
   -1   -6    6     -5.26      0.00
   -1   -6    5      6.43      0.00
   -1   -6    4     -2.29      0.00
   -1   -6    3      4.36      0.00
   -1   -6    2     15.10      0.00
   -1   -6    1      4.02      0.00
    1    6    0      6.04      0.00
    1    6    1      6.65      0.00
    1    6    2     -5.97      0.00
    1    6    3      6.39      0.00
    1    6    4     -0.85      0.00
    1    6    5    -10.34      0.00
    1    6    6      1.40      0.00
    1    6    7      1.29      0.00
    1    6    8     -2.67      0.00
    1    6    9      3.10      0.00
    1    6   10     -1.06      0.00
    1    6   11     -1.69      0.00
    1    6   12      1.33      0.00
    1    6   13     -2.57      0.00
    1    6   14      0.43      0.00
    1    6   15      0.14      0.00
    1    6   16     -1.29      0.00
    1    6   17      2.81      0.00
    1    6   18      0.53      0.00
   -1   -7   22      0.03      0.00
   -1   -7   21     -1.57      0.00
   -1   -7   20      0.49      0.00
   -1   -7   19     -1.55      0.00
   -1   -7   18     -1.69      0.00
   -1   -7   17      0.88      0.00
   -1   -7   16     -0.98      0.00
   -1   -7   15     -2.45      0.00
   -1   -7   14      0.20      0.00
   -1   -7   13     -0.80      0.00
   -1   -7   12      0.04      0.00
   -1   -7   11      1.32      0.00
   -1   -7   10     -2.98      0.00
   -1   -7    9      0.25      0.00
   -1   -7    8      1.01      0.00
   -1   -7    7     -2.08      0.00
   -1   -7    6      6.99      0.00
   -1   -7    5      2.59      0.00
   -1   -7    4     -0.69      0.00
   -1   -7    3     -1.65      0.00
   -1   -7    2     -6.67      0.00
   -1   -7    1     -9.37      0.00
    1    7    0     -4.04      0.00
    1    7    1     -8.55      0.00
    1    7    2     -5.09      0.00
    1    7    3     -1.17      0.00
    1    7    4      0.80      0.00
    1    7    5      2.28      0.00
    1    7    6     -1.63      0.00
    1    7    7     -2.25      0.00
    1    7    8      2.19      0.00
    1    7    9     -4.10      0.00
    1    7   10     -0.16      0.00
    1    7   11      3.25      0.00
    1    7   12     -1.70      0.00
    1    7   13      0.48      0.00
    1    7   14      1.17      0.00
    1    7   15     -0.23      0.00
    1    7   16      0.05      0.00
    1    7   17     -0.83      0.00
   -1   -8   21      0.65      0.00
   -1   -8   20      1.54      0.00
   -1   -8   19      0.91      0.00
   -1   -8   18      1.01      0.00
   -1   -8   17      0.20      0.00
   -1   -8   16      0.49      0.00
   -1   -8   15      2.69      0.00
   -1   -8   14      1.22      0.00
   -1   -8   13     -1.61      0.00
   -1   -8   12      2.64      0.00
   -1   -8   11      0.93      0.00
   -1   -8   10      1.48      0.00
   -1   -8    9      1.55      0.00
   -1   -8    8      1.69      0.00
   -1   -8    7     -0.61      0.00
   -1   -8    6     -4.98      0.00
   -1   -8    5     -3.40      0.00
   -1   -8    4     -0.11      0.00
   -1   -8    3     -3.27      0.00
   -1   -8    2      0.75      0.00
   -1   -8    1      8.93      0.00
    1    8    0      0.91      0.00
    1    8    1      8.40      0.00
    1    8    2      6.51      0.00
    1    8    3     -2.77      0.00
    1    8    4      3.66      0.00
    1    8    5      1.52      0.00
    1    8    6     -1.18      0.00
    1    8    7      4.26      0.00
    1    8    8      0.88      0.00
    1    8    9      1.30      0.00
    1    8   10      0.34      0.00
    1    8   11     -1.46      0.00
    1    8   12      0.93      0.00
    1    8   13      1.57      0.00
    1    8   14     -1.77      0.00
    1    8   15      0.67      0.00
    1    8   16     -0.10      0.00
    1    8   17     -0.72      0.00
   -1   -9   21     -0.28      0.00
   -1   -9   20     -1.91      0.00
   -1   -9   19      0.28      0.00
   -1   -9   18      0.15      0.00
   -1   -9   17     -0.33      0.00
   -1   -9   16      0.81      0.00
   -1   -9   15     -4.28      0.00
   -1   -9   14     -0.32      0.00
   -1   -9   13      1.01      0.00
   -1   -9   12     -3.76      0.00
   -1   -9   11     -0.71      0.00
   -1   -9   10     -0.79      0.00
   -1   -9    9     -5.23      0.00
   -1   -9    8     -2.47      0.00
   -1   -9    7      2.31      0.00
   -1   -9    6     -1.26      0.00
   -1   -9    5      2.17      0.00
   -1   -9    4      4.11      0.00
   -1   -9    3      1.92      0.00
   -1   -9    2      2.03      0.00
   -1   -9    1     -3.83      0.00
    1    9    0     -0.72      0.00
    1    9    1     -2.26      0.00
    1    9    2     -3.47      0.00
    1    9    3      1.05      0.00
    1    9    4     -1.64      0.00
    1    9    5     -3.25      0.00
    1    9    6      1.23      0.00
    1    9    7     -4.95      0.00
    1    9    8     -0.50      0.00
    1    9    9      1.23      0.00
    1    9   10     -2.26      0.00
    1    9   11      0.47      0.00
    1    9   12     -0.51      0.00
    1    9   13     -0.76      0.00
    1    9   14      0.50      0.00
    1    9   15     -0.19      0.00
    1    9   16     -0.28      0.00
   -1  -10   21     -0.25      0.00
   -1  -10   20      0.36      0.00
   -1  -10   19     -1.02      0.00
   -1  -10   18     -1.70      0.00
   -1  -10   17     -1.12      0.00
   -1  -10   16      0.66      0.00
   -1  -10   15      1.84      0.00
   -1  -10   14      0.57      0.00
   -1  -10   13      0.33      0.00
   -1  -10   12      0.47      0.00
   -1  -10   11      2.13      0.00
   -1  -10   10      2.23      0.00
   -1  -10    9      6.31      0.00
   -1  -10    8      1.10      0.00
   -1  -10    7      1.90      0.00
   -1  -10    6      2.72      0.00
   -1  -10    5     -2.04      0.00
   -1  -10    4     -3.38      0.00
   -1  -10    3      0.64      0.00
   -1  -10    2     -1.56      0.00
   -1  -10    1      0.35      0.00
    1   10    0      1.44      0.00
    1   10    1     -3.57      0.00
    1   10    2      1.89      0.00
    1   10    3     -1.03      0.00
    1   10    4     -1.21      0.00
    1   10    5      4.03      0.00
    1   10    6     -0.53      0.00
    1   10    7      1.18      0.00
    1   10    8      0.57      0.00
    1   10    9     -0.53      0.00
    1   10   10      0.99      0.00
    1   10   11      0.10      0.00
    1   10   12     -0.12      0.00
    1   10   13      0.12      0.00
    1   10   14      0.72      0.00
    1   10   15     -0.28      0.00
   -1  -11   20      1.29      0.00
   -1  -11   19      2.47      0.00
   -1  -11   18      1.31      0.00
   -1  -11   17      1.01      0.00
   -1  -11   16      0.73      0.00
   -1  -11   15      0.46      0.00
   -1  -11   14     -0.13      0.00
   -1  -11   13      1.43      0.00
   -1  -11   12      0.00      0.00
   -1  -11   11     -2.75      0.00
   -1  -11   10     -2.99      0.00
   -1  -11    9     -2.33      0.00
   -1  -11    8     -3.63      0.00
   -1  -11    7     -3.97      0.00
   -1  -11    6     -0.28      0.00
   -1  -11    5     -0.61      0.00
   -1  -11    4      1.15      0.00
   -1  -11    3     -1.40      0.00
   -1  -11    2     -0.22      0.00
   -1  -11    1      0.62      0.00
    1   11    0     -1.77      0.00
    1   11    1      3.03      0.00
    1   11    2     -0.03      0.00
    1   11    3      1.08      0.00
    1   11    4      1.26      0.00
    1   11    5     -2.45      0.00
    1   11    6      0.74      0.00
    1   11    7      1.22      0.00
    1   11    8     -0.27      0.00
    1   11    9      0.88      0.00
    1   11   10      0.81      0.00
    1   11   11     -0.65      0.00
    1   11   12     -0.17      0.00
    1   11   13      0.50      0.00
    1   11   14     -1.16      0.00
   -1  -12   20     -2.60      0.00
   -1  -12   19     -0.88      0.00
   -1  -12   18     -0.40      0.00
   -1  -12   17     -2.30      0.00
   -1  -12   16     -1.41      0.00
   -1  -12   15     -1.94      0.00
   -1  -12   14     -2.14      0.00
   -1  -12   13     -1.46      0.00
   -1  -12   12     -0.20      0.00
   -1  -12   11      1.54      0.00
   -1  -12   10      0.33      0.00
   -1  -12    9      0.78      0.00
   -1  -12    8      4.94      0.00
   -1  -12    7      1.51      0.00
   -1  -12    6      0.31      0.00
   -1  -12    5      2.19      0.00
   -1  -12    4      0.09      0.00
   -1  -12    3      0.85      0.00
   -1  -12    2      1.64      0.00
   -1  -12    1     -1.75      0.00
    1   12    0      3.75      0.00
    1   12    1     -2.04      0.00
    1   12    2     -1.31      0.00
    1   12    3      0.81      0.00
    1   12    4      0.91      0.00
    1   12    5     -0.35      0.00
    1   12    6      0.10      0.00
    1   12    7     -2.16      0.00
    1   12    8     -1.16      0.00
    1   12    9     -0.66      0.00
    1   12   10     -0.97      0.00
    1   12   11      0.15      0.00
    1   12   12     -0.52      0.00
    1   12   13     -0.04      0.00
   -1  -13   19      0.78      0.00
   -1  -13   18      0.11      0.00
   -1  -13   17      2.20      0.00
   -1  -13   16      0.71      0.00
   -1  -13   15      2.86      0.00
   -1  -13   14      2.13      0.00
   -1  -13   13      1.63      0.00
   -1  -13   12      0.98      0.00
   -1  -13   11      0.90      0.00
   -1  -13   10      1.09      0.00
   -1  -13    9     -1.16      0.00
   -1  -13    8     -1.55      0.00
   -1  -13    7     -0.98      0.00
   -1  -13    6      0.15      0.00
   -1  -13    5     -1.37      0.00
   -1  -13    4     -0.95      0.00
   -1  -13    3     -0.08      0.00
   -1  -13    2     -0.82      0.00
   -1  -13    1     -0.36      0.00
    1   13    0     -1.31      0.00
    1   13    1      1.29      0.00
    1   13    2      0.41      0.00
    1   13    3     -1.92      0.00
    1   13    4     -1.89      0.00
    1   13    5      0.93      0.00
    1   13    6     -0.88      0.00
    1   13    7      1.33      0.00
    1   13    8      1.49      0.00
    1   13    9      0.15      0.00
    1   13   10      0.53      0.00
    1   13   11      1.30      0.00
    1   13   12      0.23      0.00
   -1  -14   18      0.05      0.00
   -1  -14   17     -0.64      0.00
   -1  -14   16     -0.26      0.00
   -1  -14   15     -2.06      0.00
   -1  -14   14     -1.07      0.00
   -1  -14   13     -1.44      0.00
   -1  -14   12     -1.48      0.00
   -1  -14   11     -1.27      0.00
   -1  -14   10     -0.94      0.00
   -1  -14    9     -0.86      0.00
   -1  -14    8     -0.29      0.00
   -1  -14    7      0.94      0.00
   -1  -14    6     -2.25      0.00
   -1  -14    5      1.51      0.00
   -1  -14    4      0.14      0.00
   -1  -14    3     -0.84      0.00
   -1  -14    2      1.17      0.00
   -1  -14    1      0.43      0.00
    1   14    0     -0.76      0.00
    1   14    1      0.04      0.00
    1   14    2     -0.19      0.00
    1   14    3      0.91      0.00
    1   14    4      2.38      0.00
    1   14    5     -0.03      0.00
    1   14    6      0.68      0.00
    1   14    7      0.36      0.00
    1   14    8     -0.94      0.00
    1   14    9     -0.23      0.00
    1   14   10     -0.02      0.00
   -1  -15   17     -0.32      0.00
   -1  -15   16     -0.21      0.00
   -1  -15   15      1.58      0.00
   -1  -15   14     -0.41      0.00
   -1  -15   13      1.05      0.00
   -1  -15   12      0.34      0.00
   -1  -15   11      0.14      0.00
   -1  -15   10      1.38      0.00
   -1  -15    9      1.59      0.00
   -1  -15    8      1.03      0.00
   -1  -15    7      0.43      0.00
   -1  -15    6      1.69      0.00
   -1  -15    5     -0.39      0.00
   -1  -15    4      0.36      0.00
   -1  -15    3      0.68      0.00
   -1  -15    2     -0.17      0.00
   -1  -15    1     -0.70      0.00
    1   15    0      1.16      0.00
    1   15    1      0.25      0.00
    1   15    2     -0.79      0.00
    1   15    3     -0.10      0.00
    1   15    4     -1.61      0.00
    1   15    5     -0.34      0.00
    1   15    6     -0.49      0.00
    1   15    7     -0.59      0.00
    1   15    8      0.57      0.00
    1   15    9     -0.33      0.00
   -1  -16   16     -0.72      0.00
   -1  -16   15      0.01      0.00
   -1  -16   14      0.22      0.00
   -1  -16   13     -0.83      0.00
   -1  -16   12      1.02      0.00
   -1  -16   11      0.54      0.00
   -1  -16   10     -0.25      0.00
   -1  -16    9     -1.53      0.00
   -1  -16    8     -0.81      0.00
   -1  -16    7     -0.15      0.00
   -1  -16    6     -1.99      0.00
   -1  -16    5      0.03      0.00
   -1  -16    4     -0.31      0.00
   -1  -16    3     -0.29      0.00
   -1  -16    2     -0.61      0.00
   -1  -16    1      0.45      0.00
    1   16    0     -1.40      0.00
    1   16    1      0.65      0.00
    1   16    2      0.83      0.00
    1   16    3     -0.31      0.00
    1   16    4      0.86      0.00
    1   16    5      0.65      0.00
    1   16    6     -0.64      0.00
    1   16    7     -0.04      0.00
   -1  -17   14      0.86      0.00
   -1  -17   13      0.50      0.00
   -1  -17   12     -1.36      0.00
   -1  -17   11     -0.65      0.00
   -1  -17   10      0.01      0.00
   -1  -17    9     -0.65      0.00
   -1  -17    8     -0.60      0.00
   -1  -17    7      0.58      0.00
   -1  -17    6      1.13      0.00
   -1  -17    5      0.44      0.00
   -1  -17    4      0.28      0.00
   -1  -17    3     -0.09      0.00
   -1  -17    2      1.67      0.00
   -1  -17    1     -0.07      0.00
    1   17    0     -0.41      0.00
    1   17    1      0.76      0.00
    1   17    2     -0.33      0.00
    1   17    3     -0.94      0.00
    1   17    4      0.42      0.00
    1   17    5     -0.38      0.00
   -1  -18   12      0.64      0.00
   -1  -18   11     -0.28      0.00
   -1  -18   10      0.55      0.00
   -1  -18    9      1.54      0.00
   -1  -18    8      0.90      0.00
   -1  -18    7      0.39      0.00
   -1  -18    6     -0.29      0.00
   -1  -18    5     -1.15      0.00
   -1  -18    4      0.44      0.00
   -1  -18    3     -1.68      0.00
   -1  -18    2     -0.88      0.00
   -1  -18    1      0.43      0.00
    1   18    0     -0.50      0.00
    1   18    1     -0.81      0.00
    1   18    2      0.90      0.00
   -1  -19    8     -1.27      0.00
   -1  -19    7     -0.19      0.00
   -1  -19    6     -0.16      0.00
   -1  -19    5      0.58      0.00
   -1  -19    4      0.01      0.00
   -1  -19    3      1.58      0.00
   -1  -19    2      0.26      0.00
   -2   19    1     -1.82      0.00
   -2   19    0      0.63      0.00
    2  -19    1     -1.11      0.00
    2  -19    2     -0.58      0.00
    2  -19    3      0.50      0.00
    2  -19    4     -0.95      0.00
    2  -19    5     -0.12      0.00
    2  -19    6      0.38      0.00
    2  -19    7      1.76      0.00
    2  -19    8     -0.08      0.00
    2  -19    9      0.07      0.00
   -2   18    4      0.40      0.00
   -2   18    3      0.87      0.00
   -2   18    2      0.40      0.00
   -2   18    1      1.11      0.00
   -2   18    0     -1.01      0.00
    2  -18    1      0.53      0.00
    2  -18    2     -1.01      0.00
    2  -18    3      0.19      0.00
    2  -18    4      2.88      0.00
    2  -18    5      0.00      0.00
    2  -18    6     -0.91      0.00
    2  -18    7     -1.34      0.00
    2  -18    8      0.19      0.00
    2  -18    9     -0.81      0.00
    2  -18   10     -0.10      0.00
    2  -18   11      0.17      0.00
    2  -18   12      0.88      0.00
   -2   17    7      0.64      0.00
   -2   17    6     -1.05      0.00
   -2   17    5      1.53      0.00
   -2   17    4     -0.65      0.00
   -2   17    3     -1.08      0.00
   -2   17    2     -0.01      0.00
   -2   17    1     -0.44      0.00
   -2   17    0      1.49      0.00
    2  -17    1      2.08      0.00
    2  -17    2      0.25      0.00
    2  -17    3     -0.07      0.00
    2  -17    4     -1.73      0.00
    2  -17    5     -0.30      0.00
    2  -17    6     -0.08      0.00
    2  -17    7     -0.15      0.00
    2  -17    8      0.54      0.00
    2  -17    9     -0.22      0.00
    2  -17   10     -0.06      0.00
    2  -17   11     -1.88      0.00
    2  -17   12     -0.85      0.00
    2  -17   13     -0.20      0.00
    2  -17   14      0.15      0.00
   -2   16    9      0.29      0.00
   -2   16    8      0.15      0.00
   -2   16    7     -1.54      0.00
   -2   16    6      0.26      0.00
   -2   16    5     -0.69      0.00
   -2   16    4      0.11      0.00
   -2   16    3      1.24      0.00
   -2   16    2     -0.53      0.00
   -2   16    1     -0.10      0.00
   -2   16    0     -2.22      0.00
    2  -16    1     -1.15      0.00
    2  -16    2     -0.34      0.00
    2  -16    3     -1.94      0.00
    2  -16    4      0.52      0.00
    2  -16    5     -0.25      0.00
    2  -16    6      0.25      0.00
    2  -16    7     -0.27      0.00
    2  -16    8      0.63      0.00
    2  -16    9      0.96      0.00
    2  -16   10      2.02      0.00
    2  -16   11      1.17      0.00
    2  -16   12      0.33      0.00
    2  -16   13      0.09      0.00
    2  -16   14      0.61      0.00
    2  -16   15      0.56      0.00
    2  -16   16     -0.27      0.00
   -2   15   10     -0.82      0.00
   -2   15    9      0.17      0.00
   -2   15    8     -0.20      0.00
   -2   15    7      1.86      0.00
   -2   15    6      0.94      0.00
   -2   15    5     -1.17      0.00
   -2   15    4     -0.15      0.00
   -2   15    3     -0.47      0.00
   -2   15    2      0.56      0.00
   -2   15    1     -0.31      0.00
   -2   15    0      1.76      0.00
    2  -15    1     -0.62      0.00
    2  -15    2      1.61      0.00
    2  -15    3      1.59      0.00
    2  -15    4      1.15      0.00
    2  -15    5      0.88      0.00
    2  -15    6      1.85      0.00
    2  -15    7      0.86      0.00
    2  -15    8     -0.91      0.00
    2  -15    9     -2.60      0.00
    2  -15   10     -1.22      0.00
    2  -15   11     -0.07      0.00
    2  -15   12     -0.72      0.00
    2  -15   13      0.32      0.00
    2  -15   14     -0.51      0.00
    2  -15   15      0.09      0.00
    2  -15   16     -0.33      0.00
    2  -15   17      0.47      0.00
   -2   14   12     -2.16      0.00
   -2   14   11      1.99      0.00
   -2   14   10      0.86      0.00
   -2   14    9     -0.60      0.00
   -2   14    8      0.31      0.00
   -2   14    7     -1.82      0.00
   -2   14    6     -0.69      0.00
   -2   14    5      2.25      0.00
   -2   14    4     -0.50      0.00
   -2   14    3      0.07      0.00
   -2   14    2      1.20      0.00
   -2   14    1      0.45      0.00
   -2   14    0     -0.42      0.00
    2  -14    1      0.50      0.00
    2  -14    2     -0.80      0.00
    2  -14    3     -1.23      0.00
    2  -14    4     -0.81      0.00
    2  -14    5     -1.56      0.00
    2  -14    6     -2.93      0.00
    2  -14    7     -1.29      0.00
    2  -14    8      1.21      0.00
    2  -14    9      0.51      0.00
    2  -14   10      0.10      0.00
    2  -14   11      1.19      0.00
    2  -14   12      0.20      0.00
    2  -14   13     -0.62      0.00
    2  -14   14     -0.03      0.00
    2  -14   15      0.23      0.00
    2  -14   16     -0.46      0.00
    2  -14   17     -1.07      0.00
    2  -14   18      0.81      0.00
   -2   13   13      0.17      0.00
   -2   13   12      0.75      0.00
   -2   13   11     -1.10      0.00
   -2   13   10     -0.97      0.00
   -2   13    9      0.47      0.00
   -2   13    8      0.14      0.00
   -2   13    7      0.60      0.00
   -2   13    6      1.07      0.00
   -2   13    5     -0.80      0.00
   -2   13    4     -1.13      0.00
   -2   13    3     -0.02      0.00
   -2   13    2     -1.25      0.00
   -2   13    1     -1.08      0.00
   -2   13    0     -0.55      0.00
    2  -13    1     -0.58      0.00
    2  -13    2     -1.22      0.00
    2  -13    3      0.78      0.00
    2  -13    4     -0.17      0.00
    2  -13    5      1.62      0.00
    2  -13    6      1.87      0.00
    2  -13    7      0.97      0.00
    2  -13    8      0.29      0.00
    2  -13    9      1.71      0.00
    2  -13   10     -1.53      0.00
    2  -13   11      0.02      0.00
    2  -13   12      0.54      0.00
    2  -13   13     -0.27      0.00
    2  -13   14      0.41      0.00
    2  -13   15      0.02      0.00
    2  -13   16      0.03      0.00
    2  -13   17      0.13      0.00
    2  -13   18     -0.03      0.00
   -2   12   14     -0.37      0.00
   -2   12   13     -0.37      0.00
   -2   12   12      0.07      0.00
   -2   12   11      0.28      0.00
   -2   12   10      1.10      0.00
   -2   12    9     -0.21      0.00
   -2   12    8     -0.64      0.00
   -2   12    7     -0.91      0.00
   -2   12    6     -1.06      0.00
   -2   12    5      1.05      0.00
   -2   12    4      1.25      0.00
   -2   12    3     -1.22      0.00
   -2   12    2      0.36      0.00
   -2   12    1      2.63      0.00
   -2   12    0      0.65      0.00
    2  -12    1      1.86      0.00
    2  -12    2      3.10      0.00
    2  -12    3      0.08      0.00
    2  -12    4      0.68      0.00
    2  -12    5     -0.20      0.00
    2  -12    6     -1.56      0.00
    2  -12    7     -1.23      0.00
    2  -12    8     -1.70      0.00
    2  -12    9     -0.37      0.00
    2  -12   10      0.96      0.00
    2  -12   11     -1.91      0.00
    2  -12   12     -0.45      0.00
    2  -12   13      0.13      0.00
    2  -12   14     -0.78      0.00
    2  -12   15      1.36      0.00
    2  -12   16      0.65      0.00
    2  -12   17     -1.02      0.00
    2  -12   18     -0.27      0.00
    2  -12   19     -0.20      0.00
   -2   11   15     -0.05      0.00
   -2   11   14      0.22      0.00
   -2   11   13      0.56      0.00
   -2   11   12     -1.39      0.00
   -2   11   11      0.52      0.00
   -2   11   10     -0.35      0.00
   -2   11    9     -0.18      0.00
   -2   11    8      0.69      0.00
   -2   11    7      0.79      0.00
   -2   11    6     -0.37      0.00
   -2   11    5      0.39      0.00
   -2   11    4      0.67      0.00
   -2   11    3      0.81      0.00
   -2   11    2     -0.07      0.00
   -2   11    1     -2.06      0.00
   -2   11    0     -2.42      0.00
    2  -11    1     -1.66      0.00
    2  -11    2     -4.27      0.00
    2  -11    3     -1.04      0.00
    2  -11    4     -0.90      0.00
    2  -11    5     -2.16      0.00
    2  -11    6      3.14      0.00
    2  -11    7      2.25      0.00
    2  -11    8     -0.21      0.00
    2  -11    9      0.51      0.00
    2  -11   10      0.40      0.00
    2  -11   11      1.24      0.00
    2  -11   12      1.80      0.00
    2  -11   13     -0.27      0.00
    2  -11   14      0.47      0.00
    2  -11   15     -0.79      0.00
    2  -11   16     -0.86      0.00
    2  -11   17      0.92      0.00
    2  -11   18      0.87      0.00
    2  -11   19     -0.10      0.00
    2  -11   20     -0.90      0.00
   -2   10   16     -0.43      0.00
   -2   10   15     -0.34      0.00
   -2   10   14      0.67      0.00
   -2   10   13      0.47      0.00
   -2   10   12     -0.06      0.00
   -2   10   11      0.31      0.00
   -2   10   10     -0.87      0.00
   -2   10    9      1.54      0.00
   -2   10    8      0.34      0.00
   -2   10    7     -0.90      0.00
   -2   10    6      0.52      0.00
   -2   10    5     -0.52      0.00
   -2   10    4     -3.82      0.00
   -2   10    3      0.56      0.00
   -2   10    2     -1.01      0.00
   -2   10    1      1.96      0.00
   -2   10    0      4.21      0.00
    2  -10    1      0.00      0.00
    2  -10    2      3.45      0.00
    2  -10    3      2.53      0.00
    2  -10    4      0.90      0.00
    2  -10    5      1.56      0.00
    2  -10    6     -2.31      0.00
    2  -10    7     -1.77      0.00
    2  -10    8      1.74      0.00
    2  -10    9     -2.54      0.00
    2  -10   10      0.64      0.00
    2  -10   11      0.00      0.00
    2  -10   12     -1.56      0.00
    2  -10   13     -0.68      0.00
    2  -10   14     -0.21      0.00
    2  -10   15     -0.48      0.00
    2  -10   16      1.65      0.00
    2  -10   17     -0.99      0.00
    2  -10   18     -1.62      0.00
    2  -10   19      0.96      0.00
    2  -10   20      0.05      0.00
   -2    9   17     -0.07      0.00
   -2    9   16      0.29      0.00
   -2    9   15      0.58      0.00
   -2    9   14     -0.39      0.00
   -2    9   13     -0.46      0.00
   -2    9   12      1.04      0.00
   -2    9   11     -1.54      0.00
   -2    9   10      0.42      0.00
   -2    9    9     -0.73      0.00
   -2    9    8     -1.27      0.00
   -2    9    7     -0.13      0.00
   -2    9    6     -0.98      0.00
   -2    9    5      0.78      0.00
   -2    9    4      6.88      0.00
   -2    9    3     -1.23      0.00
   -2    9    2     -0.79      0.00
   -2    9    1      1.89      0.00
   -2    9    0     -5.44      0.00
    2   -9    1      1.23      0.00
    2   -9    2     -3.18      0.00
    2   -9    3     -3.60      0.00
    2   -9    4      2.24      0.00
    2   -9    5     -1.42      0.00
    2   -9    6     -0.02      0.00
    2   -9    7      2.21      0.00
    2   -9    8     -1.28      0.00
    2   -9    9      0.34      0.00
    2   -9   10      0.02      0.00
    2   -9   11     -1.73      0.00
    2   -9   12      0.92      0.00
    2   -9   13      0.87      0.00
    2   -9   14     -1.35      0.00
    2   -9   15      1.18      0.00
    2   -9   16     -1.32      0.00
    2   -9   17      1.41      0.00
    2   -9   18      0.69      0.00
    2   -9   19     -0.41      0.00
    2   -9   20     -0.20      0.00
   -2    8   18     -0.57      0.00
   -2    8   17     -0.49      0.00
   -2    8   16      0.96      0.00
   -2    8   15     -1.82      0.00
   -2    8   14      0.34      0.00
   -2    8   13     -0.50      0.00
   -2    8   12     -0.36      0.00
   -2    8   11      1.55      0.00
   -2    8   10     -0.13      0.00
   -2    8    9     -1.76      0.00
   -2    8    8      3.51      0.00
   -2    8    7      2.10      0.00
   -2    8    6     -1.58      0.00
   -2    8    5     -1.20      0.00
   -2    8    4     -4.69      0.00
   -2    8    3      1.38      0.00
   -2    8    2      0.29      0.00
   -2    8    1     -5.78      0.00
   -2    8    0      4.11      0.00
    2   -8    1      3.44      0.00
    2   -8    2     -2.08      0.00
    2   -8    3      5.43      0.00
    2   -8    4     -2.21      0.00
    2   -8    5     -2.47      0.00
    2   -8    6      0.63      0.00
    2   -8    7     -2.58      0.00
    2   -8    8      1.40      0.00
    2   -8    9      0.56      0.00
    2   -8   10     -1.53      0.00
    2   -8   11      3.10      0.00
    2   -8   12      0.13      0.00
    2   -8   13      0.58      0.00
    2   -8   14      1.61      0.00
    2   -8   15     -0.20      0.00
    2   -8   16      0.00      0.00
    2   -8   17      0.40      0.00
    2   -8   18     -1.48      0.00
    2   -8   19     -0.08      0.00
    2   -8   20      1.29      0.00
    2   -8   21      1.11      0.00
   -2    7   19      0.04      0.00
   -2    7   18      1.01      0.00
   -2    7   17      0.30      0.00
   -2    7   16     -1.48      0.00
   -2    7   15      0.37      0.00
   -2    7   14      1.51      0.00
   -2    7   13     -0.01      0.00
   -2    7   12     -0.50      0.00
   -2    7   11      0.33      0.00
   -2    7   10      0.23      0.00
   -2    7    9      2.71      0.00
   -2    7    8     -6.52      0.00
   -2    7    7     -1.21      0.00
   -2    7    6      6.52      0.00
   -2    7    5     -2.74      0.00
   -2    7    4      0.64      0.00
   -2    7    3      2.82      0.00
   -2    7    2     -0.64      0.00
   -2    7    1      3.63      0.00
   -2    7    0     -0.88      0.00
    2   -7    1     -5.70      0.00
    2   -7    2      6.20      0.00
    2   -7    3     -8.29      0.00
    2   -7    4      3.76      0.00
    2   -7    5      7.88      0.00
    2   -7    6     -2.74      0.00
    2   -7    7      2.68      0.00
    2   -7    8      1.66      0.00
    2   -7    9     -0.22      0.00
    2   -7   10      2.26      0.00
    2   -7   11     -2.27      0.00
    2   -7   12     -2.30      0.00
    2   -7   13      0.04      0.00
    2   -7   14     -1.89      0.00
    2   -7   15     -0.84      0.00
    2   -7   16     -0.81      0.00
    2   -7   17      0.31      0.00
    2   -7   18      1.01      0.00
    2   -7   19     -0.11      0.00
    2   -7   20     -1.33      0.00
    2   -7   21      0.16      0.00
   -2    6   19     -2.30      0.00
   -2    6   18     -0.08      0.00
   -2    6   17     -0.40      0.00
   -2    6   16      1.55      0.00
   -2    6   15      0.55      0.00
   -2    6   14     -2.18      0.00
   -2    6   13      1.35      0.00
   -2    6   12      0.57      0.00
   -2    6   11     -2.93      0.00
   -2    6   10     -0.70      0.00
   -2    6    9      2.65      0.00
   -2    6    8      2.71      0.00
   -2    6    7     -1.27      0.00
   -2    6    6     -4.52      0.00
   -2    6    5      2.51      0.00
   -2    6    4      1.50      0.00
   -2    6    3     -7.20      0.00
   -2    6    2      4.74      0.00
   -2    6    1      0.93      0.00
   -2    6    0     -3.77      0.00
    2   -6    1      7.80      0.00
    2   -6    2     -1.94      0.00
    2   -6    3      1.56      0.00
    2   -6    4     -5.65      0.00
    2   -6    5     -7.97      0.00
    2   -6    6      3.82      0.00
    2   -6    7      0.13      0.00
    2   -6    8     -6.69      0.00
    2   -6    9     -2.66      0.00
    2   -6   10     -0.86      0.00
    2   -6   11      0.86      0.00
    2   -6   12      2.23      0.00
    2   -6   13      0.37      0.00
    2   -6   14      1.02      0.00
    2   -6   15      1.51      0.00
    2   -6   16      0.00      0.00
    2   -6   17     -0.21      0.00
    2   -6   18      0.46      0.00
    2   -6   19     -0.24      0.00
    2   -6   20     -0.50      0.00
    2   -6   21     -0.19      0.00
   -2    5   20      0.66      0.00
   -2    5   19      2.05      0.00
   -2    5   18      0.07      0.00
   -2    5   17      0.02      0.00
   -2    5   16     -0.55      0.00
   -2    5   15      0.14      0.00
   -2    5   14      0.02      0.00
   -2    5   13     -0.62      0.00
   -2    5   12     -0.07      0.00
   -2    5   11      3.25      0.00
   -2    5   10     -3.47      0.00
   -2    5    9     -1.65      0.00
   -2    5    8      3.04      0.00
   -2    5    7     -0.70      0.00
   -2    5    6      1.10      0.00
   -2    5    5      2.41      0.00
   -2    5    4     -3.35      0.00
   -2    5    3      5.08      0.00
   -2    5    2     -1.23      0.00
   -2    5    1     -8.44      0.00
   -2    5    0      6.08      0.00
    2   -5    1    -14.98      0.00
    2   -5    2     -4.77      0.00
    2   -5    3     10.00      0.00
    2   -5    4      7.50      0.00
    2   -5    5     -3.14      0.00
    2   -5    6     -3.65      0.00
    2   -5    7      1.85      0.00
    2   -5    8      8.71      0.00
    2   -5    9      3.26      0.00
    2   -5   10     -2.01      0.00
    2   -5   11      2.89      0.00
    2   -5   12     -2.45      0.00
    2   -5   13     -1.52      0.00
    2   -5   14      0.75      0.00
    2   -5   15     -1.71      0.00
    2   -5   16      1.17      0.00
    2   -5   17      0.01      0.00
    2   -5   18     -0.71      0.00
    2   -5   19      0.65      0.00
    2   -5   20      0.95      0.00
    2   -5   21     -0.31      0.00
   -2    4   20      0.08      0.00
   -2    4   19     -2.38      0.00
   -2    4   18      1.10      0.00
   -2    4   17      0.00      0.00
   -2    4   16     -1.50      0.00
   -2    4   15      0.78      0.00
   -2    4   14      0.81      0.00
   -2    4   13     -1.31      0.00
   -2    4   12      1.26      0.00
   -2    4   11      2.32      0.00
   -2    4   10      0.20      0.00
   -2    4    9      0.62      0.00
   -2    4    8     -4.31      0.00
   -2    4    7     -0.21      0.00
   -2    4    6      0.65      0.00
   -2    4    5     -3.73      0.00
   -2    4    4      1.48      0.00
   -2    4    3      1.72      0.00
   -2    4    2     -1.69      0.00
   -2    4    1      5.08      0.00
   -2    4    0      9.73      0.00
    2   -4    1     19.82      0.00
    2   -4    2      2.37      0.00
    2   -4    3    -16.64      0.00
    2   -4    4      3.36      0.00
    2   -4    5     19.58      0.00
    2   -4    6    -11.50      0.00
    2   -4    7      0.55      0.00
    2   -4    8     -3.13      0.00
    2   -4    9     -4.70      0.00
    2   -4   10      2.04      0.00
    2   -4   11     -3.52      0.00
    2   -4   12      2.13      0.00
    2   -4   13      2.48      0.00
    2   -4   14     -0.65      0.00
    2   -4   15      0.25      0.00
    2   -4   16     -0.57      0.00
    2   -4   17     -0.42      0.00
    2   -4   18      0.27      0.00
    2   -4   19     -1.23      0.00
    2   -4   20     -0.11      0.00
    2   -4   21      0.26      0.00
   -2    3   21      0.20      0.00
   -2    3   20      0.59      0.00
   -2    3   19      0.17      0.00
   -2    3   18     -0.08      0.00
   -2    3   17      0.75      0.00
   -2    3   16     -0.28      0.00
   -2    3   15     -0.21      0.00
   -2    3   14     -0.21      0.00
   -2    3   13      0.74      0.00
   -2    3   12     -2.40      0.00
   -2    3   11     -5.31      0.00
   -2    3   10      2.55      0.00
   -2    3    9     -2.94      0.00
   -2    3    8      3.83      0.00
   -2    3    7      3.96      0.00
   -2    3    6     -3.94      0.00
   -2    3    5      8.76      0.00
   -2    3    4     -0.29      0.00
   -2    3    3    -13.30      0.00
   -2    3    2     15.47      0.00
   -2    3    1     -8.17      0.00
   -2    3    0    -52.66      0.00
    2   -3    1     13.92      0.00
    2   -3    2      6.19      0.00
    2   -3    3     -6.82      0.00
    2   -3    4    -13.76      0.00
    2   -3    5    -13.80      0.00
    2   -3    6     13.58      0.00
    2   -3    7     -4.94      0.00
    2   -3    8      0.53      0.00
    2   -3    9      6.23      0.00
    2   -3   10     -2.92      0.00
    2   -3   11      1.63      0.00
    2   -3   12     -1.70      0.00
    2   -3   13     -2.97      0.00
    2   -3   14      2.38      0.00
    2   -3   15     -1.98      0.00
    2   -3   16     -0.46      0.00
    2   -3   17      0.32      0.00
    2   -3   18      1.14      0.00
    2   -3   19      0.73      0.00
    2   -3   20      0.59      0.00
    2   -3   21     -0.98      0.00
   -2    2   21      0.69      0.00
   -2    2   20     -0.48      0.00
   -2    2   19      0.88      0.00
   -2    2   18     -2.11      0.00
   -2    2   17      1.46      0.00
   -2    2   16      1.64      0.00
   -2    2   15     -1.54      0.00
   -2    2   14      0.47      0.00
   -2    2   13      0.46      0.00
   -2    2   12      1.17      0.00
   -2    2   11      6.01      0.00
   -2    2   10      0.41      0.00
   -2    2    9      1.96      0.00
   -2    2    8      5.06      0.00
   -2    2    7     -7.38      0.00
   -2    2    6     -1.90      0.00
   -2    2    5     -0.14      0.00
   -2    2    4     -6.81      0.00
   -2    2    3     -0.51      0.00
   -2    2    2     -7.14      0.00
   -2    2    1     38.75      0.00
   -2    2    0     50.43      0.00
    2   -2    1    -65.36      0.00
    2   -2    2     26.49      0.00
    2   -2    3     23.59      0.00
    2   -2    4     -5.90      0.00
    2   -2    5     16.25      0.00
    2   -2    6     -7.64      0.00
    2   -2    7      0.21      0.00
    2   -2    8      3.66      0.00
    2   -2    9     -6.38      0.00
    2   -2   10      4.07      0.00
    2   -2   11      1.28      0.00
    2   -2   12      0.92      0.00
    2   -2   13     -0.36      0.00
    2   -2   14      0.91      0.00
    2   -2   15      2.03      0.00
    2   -2   16      0.45      0.00
    2   -2   17     -0.23      0.00
    2   -2   18     -0.62      0.00
    2   -2   19     -0.45      0.00
    2   -2   20     -1.08      0.00
    2   -2   21      0.95      0.00
   -2    1   21     -1.01      0.00
   -2    1   20      0.29      0.00
   -2    1   19     -0.36      0.00
   -2    1   18      0.63      0.00
   -2    1   17     -2.28      0.00
   -2    1   16     -0.67      0.00
   -2    1   15      1.61      0.00
   -2    1   14      0.08      0.00
   -2    1   13     -2.21      0.00
   -2    1   12      2.64      0.00
   -2    1   11     -7.14      0.00
   -2    1   10     -3.37      0.00
   -2    1    9     -3.87      0.00
   -2    1    8    -12.12      0.00
   -2    1    7     11.83      0.00
   -2    1    6     -4.94      0.00
   -2    1    5     -8.76      0.00
   -2    1    4     41.03      0.00
   -2    1    3     -4.97      0.00
   -2    1    2    -31.83      0.00
   -2    1    1    -16.71      0.00
   -2    1    0     -8.59      0.00
    2   -1    1     31.45      0.00
    2   -1    2    -29.63      0.00
    2   -1    3    -10.84      0.00
    2   -1    4      9.56      0.00
    2   -1    5    -12.58      0.00
    2   -1    6      5.86      0.00
    2   -1    7      0.49      0.00
    2   -1    8     -1.68      0.00
    2   -1    9      2.55      0.00
    2   -1   10     -4.15      0.00
    2   -1   11     -1.84      0.00
    2   -1   12      2.01      0.00
    2   -1   13     -2.11      0.00
    2   -1   14     -1.81      0.00
    2   -1   15      0.95      0.00
    2   -1   16     -0.49      0.00
    2   -1   17     -0.30      0.00
    2   -1   18     -1.32      0.00
    2   -1   19      2.08      0.00
    2   -1   20      0.16      0.00
    2   -1   21      0.14      0.00
   -2    0   22      0.56      0.00
   -2    0   21      0.98      0.00
   -2    0   20     -0.29      0.00
   -2    0   19      0.74      0.00
   -2    0   18      1.38      0.00
   -2    0   17      0.06      0.00
   -2    0   16      0.63      0.00
   -2    0   15     -1.16      0.00
   -2    0   14     -1.66      0.00
   -2    0   13      2.21      0.00
   -2    0   12     -3.68      0.00
   -2    0   11      5.39      0.00
   -2    0   10      8.39      0.00
   -2    0    9     -0.43      0.00
   -2    0    8     12.60      0.00
   -2    0    7      1.38      0.00
   -2    0    6      4.40      0.00
   -2    0    5     -4.16      0.00
   -2    0    4    -38.21      0.00
   -2    0    3     31.92      0.00
   -2    0    2     12.71      0.00
   -2    0    1    -18.26      0.00
    2    0    0     18.89      0.00
    2    0    1     -9.11      0.00
    2    0    2      6.15      0.00
    2    0    3     16.15      0.00
    2    0    4    -11.31      0.00
    2    0    5      2.30      0.00
    2    0    6      1.02      0.00
    2    0    7     -7.33      0.00
    2    0    8      0.40      0.00
    2    0    9      2.89      0.00
    2    0   10     -0.50      0.00
    2    0   11     -1.01      0.00
    2    0   12      1.74      0.00
    2    0   13      2.06      0.00
    2    0   14     -1.20      0.00
    2    0   15     -0.91      0.00
    2    0   16      0.38      0.00
    2    0   17      1.86      0.00
    2    0   18     -1.28      0.00
    2    0   19     -1.27      0.00
    2    0   20      0.92      0.00
   -2   -1   22     -0.04      0.00
   -2   -1   21     -0.63      0.00
   -2   -1   20     -0.09      0.00
   -2   -1   19     -0.52      0.00
   -2   -1   18     -1.84      0.00
   -2   -1   17      1.27      0.00
   -2   -1   16     -0.63      0.00
   -2   -1   15      0.92      0.00
   -2   -1   14      4.31      0.00
   -2   -1   13     -2.90      0.00
   -2   -1   12      3.26      0.00
   -2   -1   11     -0.97      0.00
   -2   -1   10     -9.26      0.00
   -2   -1    9      4.33      0.00
   -2   -1    8    -15.57      0.00
   -2   -1    7     -6.59      0.00
   -2   -1    6     10.57      0.00
   -2   -1    5     -0.67      0.00
   -2   -1    4      4.52      0.00
   -2   -1    3    -10.22      0.00
   -2   -1    2     -1.40      0.00
   -2   -1    1     12.39      0.00
    2    1    0     -6.24      0.00
    2    1    1     -2.86      0.00
    2    1    2     -3.99      0.00
    2    1    3    -10.51      0.00
    2    1    4      5.17      0.00
    2    1    5     -0.29      0.00
    2    1    6      2.92      0.00
    2    1    7      7.24      0.00
    2    1    8     -2.43      0.00
    2    1    9      0.78      0.00
    2    1   10      4.61      0.00
    2    1   11     -0.98      0.00
    2    1   12     -3.15      0.00
    2    1   13      2.14      0.00
    2    1   14      0.96      0.00
    2    1   15     -0.50      0.00
    2    1   16     -0.35      0.00
    2    1   17     -0.32      0.00
    2    1   18      1.86      0.00
    2    1   19     -1.36      0.00
    2    1   20      0.63      0.00
   -2   -2   22     -0.83      0.00
   -2   -2   21     -0.04      0.00
   -2   -2   20      0.45      0.00
   -2   -2   19     -0.46      0.00
   -2   -2   18      1.77      0.00
   -2   -2   17     -0.99      0.00
   -2   -2   16     -0.13      0.00
   -2   -2   15     -0.37      0.00
   -2   -2   14     -4.23      0.00
   -2   -2   13      0.94      0.00
   -2   -2   12     -3.28      0.00
   -2   -2   11     -2.81      0.00
   -2   -2   10      8.29      0.00
   -2   -2    9     -1.13      0.00
   -2   -2    8      7.34      0.00
   -2   -2    7      2.85      0.00
   -2   -2    6    -11.03      0.00
   -2   -2    5      8.88      0.00
   -2   -2    4      3.25      0.00
   -2   -2    3      6.64      0.00
   -2   -2    2     -2.41      0.00
   -2   -2    1     -5.73      0.00
    2    2    0     -0.75      0.00
    2    2    1     16.96      0.00
    2    2    2     -3.68      0.00
    2    2    3      7.30      0.00
    2    2    4      8.19      0.00
    2    2    5    -10.03      0.00
    2    2    6     -2.12      0.00
    2    2    7      3.67      0.00
    2    2    8     -5.30      0.00
    2    2    9     -4.89      0.00
    2    2   10     -0.28      0.00
    2    2   11      0.84      0.00
    2    2   12     -0.50      0.00
    2    2   13     -1.17      0.00
    2    2   14     -1.65      0.00
    2    2   15      1.11      0.00
    2    2   16     -0.67      0.00
    2    2   17      0.02      0.00
    2    2   18      0.02      0.00
    2    2   19      0.37      0.00
    2    2   20     -0.94      0.00
   -2   -3   22      1.38      0.00
   -2   -3   21      0.06      0.00
   -2   -3   20     -0.04      0.00
   -2   -3   19      0.98      0.00
   -2   -3   18     -1.64      0.00
   -2   -3   17      0.08      0.00
   -2   -3   16      1.05      0.00
   -2   -3   15     -2.24      0.00
   -2   -3   14      4.32      0.00
   -2   -3   13      2.35      0.00
   -2   -3   12     -0.04      0.00
   -2   -3   11      5.35      0.00
   -2   -3   10     -7.48      0.00
   -2   -3    9      0.24      0.00
   -2   -3    8      1.61      0.00
   -2   -3    7     -0.77      0.00
   -2   -3    6      3.23      0.00
   -2   -3    5     -2.10      0.00
   -2   -3    4    -11.25      0.00
   -2   -3    3     -2.91      0.00
   -2   -3    2      8.94      0.00
   -2   -3    1    -12.39      0.00
    2    3    0      0.20      0.00
    2    3    1    -11.09      0.00
    2    3    2     -3.12      0.00
    2    3    3     -7.95      0.00
    2    3    4      0.47      0.00
    2    3    5      6.77      0.00
    2    3    6     -6.65      0.00
    2    3    7     -2.99      0.00
    2    3    8     10.07      0.00
    2    3    9      1.74      0.00
    2    3   10     -3.71      0.00
    2    3   11      3.69      0.00
    2    3   12     -0.76      0.00
    2    3   13      0.64      0.00
    2    3   14      2.43      0.00
    2    3   15     -0.11      0.00
    2    3   16      0.48      0.00
    2    3   17      0.39      0.00
    2    3   18     -0.31      0.00
    2    3   19      0.20      0.00
   -2   -4   22      0.23      0.00
   -2   -4   21     -0.99      0.00
   -2   -4   20      0.78      0.00
   -2   -4   19     -0.74      0.00
   -2   -4   18      1.07      0.00
   -2   -4   17      0.43      0.00
   -2   -4   16     -0.90      0.00
   -2   -4   15      3.24      0.00
   -2   -4   14     -3.39      0.00
   -2   -4   13     -1.86      0.00
   -2   -4   12      1.57      0.00
   -2   -4   11     -2.59      0.00
   -2   -4   10      2.62      0.00
   -2   -4    9      1.49      0.00
   -2   -4    8     -6.49      0.00
   -2   -4    7     -0.22      0.00
   -2   -4    6      4.66      0.00
   -2   -4    5     -7.92      0.00
   -2   -4    4     11.59      0.00
   -2   -4    3     -1.26      0.00
   -2   -4    2     -6.22      0.00
   -2   -4    1     17.32      0.00
    2    4    0     -0.97      0.00
    2    4    1      8.77      0.00
    2    4    2     13.31      0.00
    2    4    3     -6.96      0.00
    2    4    4     -0.57      0.00
    2    4    5      7.71      0.00
    2    4    6      1.94      0.00
    2    4    7     -0.29      0.00
    2    4    8     -3.82      0.00
    2    4    9     -0.43      0.00
    2    4   10      2.33      0.00
    2    4   11     -1.63      0.00
    2    4   12      0.27      0.00
    2    4   13      0.33      0.00
    2    4   14     -2.85      0.00
    2    4   15     -1.08      0.00
    2    4   16      0.74      0.00
    2    4   17     -1.79      0.00
    2    4   18      0.06      0.00
    2    4   19      0.24      0.00
   -2   -5   22     -1.05      0.00
   -2   -5   21      0.86      0.00
   -2   -5   20     -1.96      0.00
   -2   -5   19     -0.30      0.00
   -2   -5   18      0.87      0.00
   -2   -5   17     -1.50      0.00
   -2   -5   16      0.40      0.00
   -2   -5   15     -0.85      0.00
   -2   -5   14     -0.19      0.00
   -2   -5   13      1.28      0.00
   -2   -5   12     -3.78      0.00
   -2   -5   11     -0.37      0.00
   -2   -5   10      1.64      0.00
   -2   -5    9     -2.34      0.00
   -2   -5    8      5.06      0.00
   -2   -5    7      1.32      0.00
   -2   -5    6     -2.50      0.00
   -2   -5    5      7.76      0.00
   -2   -5    4     -4.24      0.00
   -2   -5    3      1.03      0.00
   -2   -5    2      6.65      0.00
   -2   -5    1    -11.83      0.00
    2    5    0     -4.47      0.00
    2    5    1     -4.28      0.00
    2    5    2     -7.83      0.00
    2    5    3      6.97      0.00
    2    5    4     -7.27      0.00
    2    5    5     -8.23      0.00
    2    5    6      2.73      0.00
    2    5    7     -2.34      0.00
    2    5    8     -1.83      0.00
    2    5    9      3.25      0.00
    2    5   10     -3.56      0.00
    2    5   11     -1.16      0.00
    2    5   12      1.47      0.00
    2    5   13     -1.18      0.00
    2    5   14      2.32      0.00
    2    5   15      0.35      0.00
    2    5   16     -0.29      0.00
    2    5   17      2.14      0.00
    2    5   18     -0.73      0.00
   -2   -6   22      0.79      0.00
   -2   -6   21      0.19      0.00
   -2   -6   20      2.13      0.00
   -2   -6   19     -0.38      0.00
   -2   -6   18     -0.19      0.00
   -2   -6   17      2.24      0.00
   -2   -6   16     -1.92      0.00
   -2   -6   15     -0.28      0.00
   -2   -6   14      1.26      0.00
   -2   -6   13      0.94      0.00
   -2   -6   12      3.40      0.00
   -2   -6   11      0.95      0.00
   -2   -6   10     -1.37      0.00
   -2   -6    9      2.66      0.00
   -2   -6    8     -1.89      0.00
   -2   -6    7     -5.48      0.00
   -2   -6    6      4.06      0.00
   -2   -6    5     -6.25      0.00
   -2   -6    4     -4.72      0.00
   -2   -6    3     -1.08      0.00
   -2   -6    2     -3.66      0.00
   -2   -6    1      3.21      0.00
    2    6    0      5.86      0.00
    2    6    1     -1.73      0.00
    2    6    2      2.96      0.00
    2    6    3      3.19      0.00
    2    6    4      2.87      0.00
    2    6    5      4.45      0.00
    2    6    6      1.11      0.00
    2    6    7      2.39      0.00
    2    6    8      2.49      0.00
    2    6    9     -2.00      0.00
    2    6   10      3.38      0.00
    2    6   11      2.84      0.00
    2    6   12     -2.50      0.00
    2    6   13      1.18      0.00
    2    6   14     -0.01      0.00
    2    6   15     -1.71      0.00
    2    6   16      0.70      0.00
    2    6   17     -0.73      0.00
    2    6   18      1.24      0.00
   -2   -7   22     -1.25      0.00
   -2   -7   21     -0.06      0.00
   -2   -7   20      0.17      0.00
   -2   -7   19     -0.30      0.00
   -2   -7   18     -0.87      0.00
   -2   -7   17     -0.66      0.00
   -2   -7   16      0.77      0.00
   -2   -7   15      1.64      0.00
   -2   -7   14     -0.71      0.00
   -2   -7   13     -2.78      0.00
   -2   -7   12      1.17      0.00
   -2   -7   11     -2.87      0.00
   -2   -7   10     -1.33      0.00
   -2   -7    9     -0.77      0.00
   -2   -7    8      0.69      0.00
   -2   -7    7      0.58      0.00
   -2   -7    6     -0.81      0.00
   -2   -7    5      4.92      0.00
   -2   -7    4      6.39      0.00
   -2   -7    3     -0.38      0.00
   -2   -7    2      3.30      0.00
   -2   -7    1      4.07      0.00
    2    7    0     -5.26      0.00
    2    7    1      3.66      0.00
    2    7    2     -2.09      0.00
    2    7    3     -4.10      0.00
    2    7    4      2.67      0.00
    2    7    5     -2.61      0.00
    2    7    6     -3.54      0.00
    2    7    7      1.52      0.00
    2    7    8     -2.83      0.00
    2    7    9     -1.56      0.00
    2    7   10     -1.33      0.00
    2    7   11     -2.30      0.00
    2    7   12      1.45      0.00
    2    7   13     -0.21      0.00
    2    7   14     -0.61      0.00
    2    7   15      1.12      0.00
    2    7   16     -0.44      0.00
    2    7   17     -0.52      0.00
   -2   -8   22      0.78      0.00
   -2   -8   21     -0.40      0.00
   -2   -8   20     -1.97      0.00
   -2   -8   19      1.04      0.00
   -2   -8   18      0.18      0.00
   -2   -8   17     -0.38      0.00
   -2   -8   16      0.41      0.00
   -2   -8   15     -2.86      0.00
   -2   -8   14      1.05      0.00
   -2   -8   13      0.28      0.00
   -2   -8   12     -1.62      0.00
   -2   -8   11      3.81      0.00
   -2   -8   10      1.92      0.00
   -2   -8    9     -1.50      0.00
   -2   -8    8      3.66      0.00
   -2   -8    7      1.60      0.00
   -2   -8    6     -2.80      0.00
   -2   -8    5      0.36      0.00
   -2   -8    4     -2.04      0.00
   -2   -8    3     -2.43      0.00
   -2   -8    2     -1.96      0.00
   -2   -8    1     -5.44      0.00
    2    8    0      1.54      0.00
    2    8    1     -0.05      0.00
    2    8    2     -2.13      0.00
    2    8    3      2.23      0.00
    2    8    4     -2.58      0.00
    2    8    5     -1.97      0.00
    2    8    6      2.42      0.00
    2    8    7     -4.08      0.00
    2    8    8      4.32      0.00
    2    8    9      1.53      0.00
    2    8   10     -1.27      0.00
    2    8   11      1.93      0.00
    2    8   12     -0.22      0.00
    2    8   13     -0.63      0.00
    2    8   14      0.43      0.00
    2    8   15     -0.41      0.00
    2    8   16     -0.30      0.00
   -2   -9   21      0.84      0.00
   -2   -9   20      0.73      0.00
   -2   -9   19     -0.41      0.00
   -2   -9   18      0.31      0.00
   -2   -9   17      1.68      0.00
   -2   -9   16      1.30      0.00
   -2   -9   15      1.13      0.00
   -2   -9   14      1.04      0.00
   -2   -9   13     -0.69      0.00
   -2   -9   12     -0.42      0.00
   -2   -9   11     -0.26      0.00
   -2   -9   10     -1.18      0.00
   -2   -9    9     -0.15      0.00
   -2   -9    8     -4.54      0.00
   -2   -9    7      0.16      0.00
   -2   -9    6     -0.10      0.00
   -2   -9    5     -2.92      0.00
   -2   -9    4     -0.50      0.00
   -2   -9    3      3.19      0.00
   -2   -9    2     -0.05      0.00
   -2   -9    1      3.37      0.00
    2    9    0      0.86      0.00
    2    9    1     -1.92      0.00
    2    9    2      4.27      0.00
    2    9    3     -2.14      0.00
    2    9    4      1.88      0.00
    2    9    5      5.15      0.00
    2    9    6     -0.69      0.00
    2    9    7      1.18      0.00
    2    9    8     -0.09      0.00
    2    9    9     -0.03      0.00
    2    9   10      0.76      0.00
    2    9   11     -0.83      0.00
    2    9   12     -0.52      0.00
    2    9   13      1.13      0.00
    2    9   14      0.32      0.00
    2    9   15      0.17      0.00
   -2  -10   21     -0.43      0.00
   -2  -10   20      1.19      0.00
   -2  -10   19      0.78      0.00
   -2  -10   18     -1.80      0.00
   -2  -10   17     -2.55      0.00
   -2  -10   16     -1.70      0.00
   -2  -10   15     -1.58      0.00
   -2  -10   14     -0.24      0.00
   -2  -10   13      1.42      0.00
   -2  -10   12     -1.04      0.00
   -2  -10   11     -2.16      0.00
   -2  -10   10      1.06      0.00
   -2  -10    9      2.12      0.00
   -2  -10    8     -0.30      0.00
   -2  -10    7      1.74      0.00
   -2  -10    6      1.92      0.00
   -2  -10    5      1.72      0.00
   -2  -10    4      1.39      0.00
   -2  -10    3     -2.23      0.00
   -2  -10    2      1.00      0.00
   -2  -10    1      0.36      0.00
    2   10    0     -2.75      0.00
    2   10    1      2.54      0.00
    2   10    2     -1.45      0.00
    2   10    3      0.50      0.00
    2   10    4     -0.81      0.00
    2   10    5     -4.18      0.00
    2   10    6      1.10      0.00
    2   10    7     -0.62      0.00
    2   10    8     -2.67      0.00
    2   10    9     -0.05      0.00
    2   10   10     -0.44      0.00
    2   10   11     -0.75      0.00
    2   10   12      0.68      0.00
    2   10   13     -0.01      0.00
    2   10   14     -1.36      0.00
   -2  -11   20     -1.82      0.00
   -2  -11   19      0.19      0.00
   -2  -11   18      1.34      0.00
   -2  -11   17      0.19      0.00
   -2  -11   16      2.83      0.00
   -2  -11   15      0.55      0.00
   -2  -11   14      0.10      0.00
   -2  -11   13      0.64      0.00
   -2  -11   12      1.60      0.00
   -2  -11   11      2.01      0.00
   -2  -11   10     -0.36      0.00
   -2  -11    9     -0.01      0.00
   -2  -11    8      2.24      0.00
   -2  -11    7     -2.38      0.00
   -2  -11    6     -1.70      0.00
   -2  -11    5      0.19      0.00
   -2  -11    4     -1.59      0.00
   -2  -11    3      1.03      0.00
   -2  -11    2     -0.41      0.00
   -2  -11    1     -1.69      0.00
    2   11    0      4.36      0.00
    2   11    1     -4.62      0.00
    2   11    2     -0.30      0.00
    2   11    3      1.72      0.00
    2   11    4     -0.67      0.00
    2   11    5      0.28      0.00
    2   11    6      0.36      0.00
    2   11    7     -0.55      0.00
    2   11    8      1.92      0.00
    2   11    9      1.24      0.00
    2   11   10      0.56      0.00
    2   11   11      0.60      0.00
    2   11   12     -1.21      0.00
    2   11   13     -0.04      0.00
   -2  -12   20      0.67      0.00
   -2  -12   19      0.44      0.00
   -2  -12   18      0.09      0.00
   -2  -12   17      1.20      0.00
   -2  -12   16     -1.88      0.00
   -2  -12   15      0.64      0.00
   -2  -12   14     -0.83      0.00
   -2  -12   13     -1.39      0.00
   -2  -12   12     -1.41      0.00
   -2  -12   11     -1.49      0.00
   -2  -12   10     -1.58      0.00
   -2  -12    9     -1.38      0.00
   -2  -12    8     -1.83      0.00
   -2  -12    7      0.67      0.00
   -2  -12    6      1.18      0.00
   -2  -12    5     -1.22      0.00
   -2  -12    4      1.29      0.00
   -2  -12    3     -0.02      0.00
   -2  -12    2     -0.90      0.00
   -2  -12    1     -0.85      0.00
    2   12    0     -1.48      0.00
    2   12    1      2.09      0.00
    2   12    2     -0.43      0.00
    2   12    3     -1.34      0.00
    2   12    4      1.59      0.00
    2   12    5      1.90      0.00
    2   12    6     -0.99      0.00
    2   12    7      1.04      0.00
    2   12    8     -1.22      0.00
    2   12    9     -1.06      0.00
    2   12   10      0.27      0.00
    2   12   11      0.53      0.00
    2   12   12      0.01      0.00
   -2  -13   19     -0.57      0.00
   -2  -13   18     -0.24      0.00
   -2  -13   17     -0.77      0.00
   -2  -13   16     -0.70      0.00
   -2  -13   15     -1.09      0.00
   -2  -13   14      0.43      0.00
   -2  -13   13      0.97      0.00
   -2  -13   12      0.51      0.00
   -2  -13   11      2.25      0.00
   -2  -13   10      1.97      0.00
   -2  -13    9      0.77      0.00
   -2  -13    8      1.39      0.00
   -2  -13    7      0.84      0.00
   -2  -13    6     -1.49      0.00
   -2  -13    5      2.72      0.00
   -2  -13    4     -1.19      0.00
   -2  -13    3     -0.58      0.00
   -2  -13    2      2.80      0.00
   -2  -13    1      0.53      0.00
    2   13    0      0.72      0.00
    2   13    1      2.26      0.00
    2   13    2      0.05      0.00
    2   13    3      0.14      0.00
    2   13    4     -0.85      0.00
    2   13    5     -2.62      0.00
    2   13    6      0.52      0.00
    2   13    7      0.49      0.00
    2   13    8     -0.01      0.00
    2   13    9     -0.19      0.00
    2   13   10     -0.51      0.00
    2   13   11     -0.16      0.00
   -2  -14   18     -0.47      0.00
   -2  -14   17      0.80      0.00
   -2  -14   16      1.16      0.00
   -2  -14   15      1.12      0.00
   -2  -14   14     -0.26      0.00
   -2  -14   13      0.75      0.00
   -2  -14   12     -0.73      0.00
   -2  -14   11     -1.66      0.00
   -2  -14   10     -0.68      0.00
   -2  -14    9     -0.51      0.00
   -2  -14    8     -1.36      0.00
   -2  -14    7      0.00      0.00
   -2  -14    6      0.49      0.00
   -2  -14    5     -1.99      0.00
   -2  -14    4      0.37      0.00
   -2  -14    3      0.17      0.00
   -2  -14    2     -1.94      0.00
   -2  -14    1     -0.75      0.00
    2   14    0     -0.68      0.00
    2   14    1     -2.89      0.00
    2   14    2     -0.60      0.00
    2   14    3      0.68      0.00
    2   14    4      0.32      0.00
    2   14    5      2.45      0.00
    2   14    6     -0.64      0.00
    2   14    7     -0.52      0.00
    2   14    8     -0.10      0.00
    2   14    9     -0.15      0.00
    2   14   10      0.54      0.00
   -2  -15   17      0.03      0.00
   -2  -15   16     -1.00      0.00
   -2  -15   15      0.54      0.00
   -2  -15   14     -0.58      0.00
   -2  -15   13     -0.69      0.00
   -2  -15   12      0.54      0.00
   -2  -15   11     -0.47      0.00
   -2  -15   10      0.54      0.00
   -2  -15    9      0.48      0.00
   -2  -15    8      0.79      0.00
   -2  -15    7      0.21      0.00
   -2  -15    6     -1.13      0.00
   -2  -15    5      0.86      0.00
   -2  -15    4      0.21      0.00
   -2  -15    3      0.25      0.00
   -2  -15    2      0.14      0.00
   -2  -15    1      1.11      0.00
    2   15    0      0.15      0.00
    2   15    1      2.78      0.00
    2   15    2      0.27      0.00
    2   15    3     -0.83      0.00
    2   15    4     -0.34      0.00
    2   15    5     -0.86      0.00
    2   15    6     -0.69      0.00
    2   15    7      0.72      0.00
    2   15    8      1.69      0.00
   -2  -16   16      0.06      0.00
   -2  -16   15     -0.59      0.00
   -2  -16   14      0.74      0.00
   -2  -16   13     -0.47      0.00
   -2  -16   12      0.05      0.00
   -2  -16   11      0.47      0.00
   -2  -16   10      0.47      0.00
   -2  -16    9     -0.65      0.00
   -2  -16    8     -0.49      0.00
   -2  -16    7     -0.17      0.00
   -2  -16    6      1.43      0.00
   -2  -16    5     -0.28      0.00
   -2  -16    4     -0.49      0.00
   -2  -16    3      0.84      0.00
   -2  -16    2      0.90      0.00
   -2  -16    1     -1.69      0.00
    2   16    0     -0.75      0.00
    2   16    1     -0.77      0.00
    2   16    2     -0.27      0.00
    2   16    3     -0.44      0.00
    2   16    4      0.99      0.00
    2   16    5     -0.10      0.00
    2   16    6      0.80      0.00
   -2  -17   14     -0.41      0.00
   -2  -17   13      0.87      0.00
   -2  -17   12      0.76      0.00
   -2  -17   11     -0.58      0.00
   -2  -17   10     -0.58      0.00
   -2  -17    9      0.15      0.00
   -2  -17    8      0.30      0.00
   -2  -17    7     -0.26      0.00
   -2  -17    6     -0.46      0.00
   -2  -17    5     -0.07      0.00
   -2  -17    4     -0.07      0.00
   -2  -17    3     -1.39      0.00
   -2  -17    2      0.51      0.00
   -2  -17    1      0.65      0.00
    2   17    0      0.29      0.00
    2   17    1      0.13      0.00
    2   17    2      1.12      0.00
    2   17    3     -0.10      0.00
    2   17    4     -0.06      0.00
   -2  -18   12     -0.99      0.00
   -2  -18   11      0.24      0.00
   -2  -18   10      0.38      0.00
   -2  -18    9      0.09      0.00
   -2  -18    8     -0.45      0.00
   -2  -18    7      0.78      0.00
   -2  -18    6      0.06      0.00
   -2  -18    5      0.56      0.00
   -2  -18    4     -0.42      0.00
   -2  -18    3      0.47      0.00
   -2  -18    2     -0.34      0.00
   -2  -18    1      0.51      0.00
    2   18    0     -0.93      0.00
    2   18    1      0.32      0.00
   -2  -19    6     -0.16      0.00
   -2  -19    5     -0.13      0.00
   -3   19    1      0.74      0.00
   -3   19    0     -0.70      0.00
    3  -19    1     -0.32      0.00
    3  -19    2     -1.89      0.00
    3  -19    3      0.28      0.00
    3  -19    4      1.57      0.00
    3  -19    5     -0.65      0.00
    3  -19    6      0.36      0.00
    3  -19    7     -0.05      0.00
    3  -19    8      0.39      0.00
    3  -19    9     -0.45      0.00
   -3   18    5      0.65      0.00
   -3   18    4     -0.98      0.00
   -3   18    3     -0.34      0.00
   -3   18    2     -0.35      0.00
   -3   18    1     -1.61      0.00
   -3   18    0      0.63      0.00
    3  -18    1      0.32      0.00
    3  -18    2     -0.25      0.00
    3  -18    3      0.73      0.00
    3  -18    4     -0.26      0.00
    3  -18    5      0.67      0.00
    3  -18    6     -0.04      0.00
    3  -18    7      0.12      0.00
    3  -18    8      0.71      0.00
    3  -18    9      0.32      0.00
    3  -18   10      1.30      0.00
    3  -18   11     -0.24      0.00
    3  -18   12      0.79      0.00
   -3   17    7     -0.52      0.00
   -3   17    6      1.73      0.00
   -3   17    5     -0.10      0.00
   -3   17    4      1.08      0.00
   -3   17    3      0.32      0.00
   -3   17    2      0.16      0.00
   -3   17    1      0.81      0.00
   -3   17    0      0.28      0.00
    3  -17    1      1.56      0.00
    3  -17    2     -0.11      0.00
    3  -17    3     -1.10      0.00
    3  -17    4      1.41      0.00
    3  -17    5     -1.06      0.00
    3  -17    6     -0.41      0.00
    3  -17    7     -1.00      0.00
    3  -17    8     -0.26      0.00
    3  -17    9      0.11      0.00
    3  -17   10     -0.51      0.00
    3  -17   11     -1.02      0.00
    3  -17   12     -1.37      0.00
    3  -17   13     -1.13      0.00
    3  -17   14      0.51      0.00
   -3   16    9      0.10      0.00
   -3   16    8     -0.04      0.00
   -3   16    7      0.48      0.00
   -3   16    6     -1.44      0.00
   -3   16    5     -1.93      0.00
   -3   16    4      0.50      0.00
   -3   16    3     -0.01      0.00
   -3   16    2      0.48      0.00
   -3   16    1     -1.07      0.00
   -3   16    0     -0.92      0.00
    3  -16    1     -1.09      0.00
    3  -16    2      0.57      0.00
    3  -16    3     -0.47      0.00
    3  -16    4     -0.97      0.00
    3  -16    5     -0.06      0.00
    3  -16    6      0.54      0.00
    3  -16    7      0.26      0.00
    3  -16    8      0.05      0.00
    3  -16    9     -1.07      0.00
    3  -16   10      1.52      0.00
    3  -16   11      0.76      0.00
    3  -16   12      1.10      0.00
    3  -16   13      1.18      0.00
    3  -16   14     -0.63      0.00
    3  -16   15      0.01      0.00
   -3   15   11      1.49      0.00
   -3   15   10     -0.36      0.00
   -3   15    9     -1.50      0.00
   -3   15    8     -0.32      0.00
   -3   15    7     -0.58      0.00
   -3   15    6      1.43      0.00
   -3   15    5      1.77      0.00
   -3   15    4     -2.13      0.00
   -3   15    3      0.24      0.00
   -3   15    2     -0.32      0.00
   -3   15    1      0.78      0.00
   -3   15    0      0.17      0.00
    3  -15    1      0.93      0.00
    3  -15    2     -0.38      0.00
    3  -15    3     -0.40      0.00
    3  -15    4      0.87      0.00
    3  -15    5      0.73      0.00
    3  -15    6     -0.37      0.00
    3  -15    7      1.68      0.00
    3  -15    8      0.98      0.00
    3  -15    9     -0.76      0.00
    3  -15   10     -1.29      0.00
    3  -15   11      0.22      0.00
    3  -15   12     -1.11      0.00
    3  -15   13     -0.39      0.00
    3  -15   14      0.18      0.00
    3  -15   15      1.07      0.00
    3  -15   16      0.73      0.00
   -3   14   12     -0.08      0.00
   -3   14   11     -1.01      0.00
   -3   14   10     -0.17      0.00
   -3   14    9      2.16      0.00
   -3   14    8      0.26      0.00
   -3   14    7      0.57      0.00
   -3   14    6      0.25      0.00
   -3   14    5     -1.53      0.00
   -3   14    4      0.50      0.00
   -3   14    3      1.14      0.00
   -3   14    2      0.15      0.00
   -3   14    1      0.83      0.00
   -3   14    0     -0.38      0.00
    3  -14    1     -0.34      0.00
    3  -14    2      0.18      0.00
    3  -14    3      1.74      0.00
    3  -14    4     -0.84      0.00
    3  -14    5      0.80      0.00
    3  -14    6     -1.30      0.00
    3  -14    7     -2.70      0.00
    3  -14    8     -0.66      0.00
    3  -14    9      1.18      0.00
    3  -14   10     -1.04      0.00
    3  -14   11      0.92      0.00
    3  -14   12      0.35      0.00
    3  -14   13      0.31      0.00
    3  -14   14     -0.40      0.00
    3  -14   15     -1.33      0.00
    3  -14   16     -1.06      0.00
    3  -14   17     -1.02      0.00
   -3   13   13     -0.05      0.00
   -3   13   12      0.31      0.00
   -3   13   11      0.30      0.00
   -3   13   10      0.95      0.00
   -3   13    9     -1.65      0.00
   -3   13    8     -0.88      0.00
   -3   13    7     -0.60      0.00
   -3   13    6      0.08      0.00
   -3   13    5      2.70      0.00
   -3   13    4     -0.41      0.00
   -3   13    3     -1.37      0.00
   -3   13    2     -0.75      0.00
   -3   13    1     -0.84      0.00
   -3   13    0     -0.78      0.00
    3  -13    1     -0.45      0.00
    3  -13    2     -0.69      0.00
    3  -13    3     -1.68      0.00
    3  -13    4     -0.23      0.00
    3  -13    5     -0.22      0.00
    3  -13    6      1.17      0.00
    3  -13    7      1.98      0.00
    3  -13    8      0.88      0.00
    3  -13    9      0.69      0.00
    3  -13   10      1.59      0.00
    3  -13   11     -1.49      0.00
    3  -13   12      0.36      0.00
    3  -13   13     -0.18      0.00
    3  -13   14      0.26      0.00
    3  -13   15      1.70      0.00
    3  -13   16      0.32      0.00
    3  -13   17      0.35      0.00
    3  -13   18      0.26      0.00
   -3   12   15     -0.76      0.00
   -3   12   14      0.19      0.00
   -3   12   13     -0.48      0.00
   -3   12   12     -0.72      0.00
   -3   12   11      0.68      0.00
   -3   12   10     -0.98      0.00
   -3   12    9      1.63      0.00
   -3   12    8      0.55      0.00
   -3   12    7     -0.64      0.00
   -3   12    6     -0.98      0.00
   -3   12    5     -1.48      0.00
   -3   12    4     -0.52      0.00
   -3   12    3      0.57      0.00
   -3   12    2      0.83      0.00
   -3   12    1      0.32      0.00
   -3   12    0      1.55      0.00
    3  -12    1      2.28      0.00
    3  -12    2      0.48      0.00
    3  -12    3      1.99      0.00
    3  -12    4      1.38      0.00
    3  -12    5     -1.93      0.00
    3  -12    6      1.26      0.00
    3  -12    7     -2.01      0.00
    3  -12    8     -2.23      0.00
    3  -12    9     -0.04      0.00
    3  -12   10     -1.21      0.00
    3  -12   11      0.94      0.00
    3  -12   12     -0.43      0.00
    3  -12   13     -0.92      0.00
    3  -12   14      0.35      0.00
    3  -12   15     -0.05      0.00
    3  -12   16      0.33      0.00
    3  -12   17      0.70      0.00
    3  -12   18     -0.87      0.00
    3  -12   19     -0.18      0.00
   -3   11   16      0.05      0.00
   -3   11   15      0.43      0.00
   -3   11   14      0.77      0.00
   -3   11   13      0.97      0.00
   -3   11   12     -0.64      0.00
   -3   11   11      0.64      0.00
   -3   11   10     -1.54      0.00
   -3   11    9     -0.05      0.00
   -3   11    8     -0.57      0.00
   -3   11    7      0.38      0.00
   -3   11    6      1.07      0.00
   -3   11    5      1.64      0.00
   -3   11    4     -0.17      0.00
   -3   11    3      1.16      0.00
   -3   11    2      0.01      0.00
   -3   11    1      0.19      0.00
   -3   11    0     -0.77      0.00
    3  -11    1     -3.37      0.00
    3  -11    2     -0.08      0.00
    3  -11    3     -2.66      0.00
    3  -11    4     -2.01      0.00
    3  -11    5      1.21      0.00
    3  -11    6     -1.88      0.00
    3  -11    7      2.52      0.00
    3  -11    8      1.90      0.00
    3  -11    9     -1.83      0.00
    3  -11   10      0.61      0.00
    3  -11   11     -0.19      0.00
    3  -11   12      0.23      0.00
    3  -11   13      0.60      0.00
    3  -11   14     -0.48      0.00
    3  -11   15     -1.28      0.00
    3  -11   16     -0.49      0.00
    3  -11   17     -1.50      0.00
    3  -11   18      0.47      0.00
    3  -11   19      0.70      0.00
   -3   10   16     -0.14      0.00
   -3   10   15      0.01      0.00
   -3   10   14     -0.17      0.00
   -3   10   13     -0.38      0.00
   -3   10   12      0.50      0.00
   -3   10   11     -0.49      0.00
   -3   10   10      1.96      0.00
   -3   10    9      0.74      0.00
   -3   10    8      1.08      0.00
   -3   10    7     -0.29      0.00
   -3   10    6     -1.03      0.00
   -3   10    5     -1.49      0.00
   -3   10    4      1.52      0.00
   -3   10    3     -5.36      0.00
   -3   10    2     -1.04      0.00
   -3   10    1      1.70      0.00
   -3   10    0     -2.88      0.00
    3  -10    1      4.32      0.00
    3  -10    2     -0.80      0.00
    3  -10    3      2.12      0.00
    3  -10    4      3.67      0.00
    3  -10    5     -0.51      0.00
    3  -10    6      0.71      0.00
    3  -10    7     -0.03      0.00
    3  -10    8     -1.68      0.00
    3  -10    9      1.52      0.00
    3  -10   10      0.92      0.00
    3  -10   11     -0.03      0.00
    3  -10   12      0.67      0.00
    3  -10   13     -0.47      0.00
    3  -10   14     -0.02      0.00
    3  -10   15      1.21      0.00
    3  -10   16      1.22      0.00
    3  -10   17      1.57      0.00
    3  -10   18      0.17      0.00
    3  -10   19     -0.52      0.00
   -3    9   17      0.85      0.00
   -3    9   16      0.83      0.00
   -3    9   15     -1.59      0.00
   -3    9   14      0.37      0.00
   -3    9   13     -0.10      0.00
   -3    9   12     -0.51      0.00
   -3    9   11      0.27      0.00
   -3    9   10     -1.46      0.00
   -3    9    9     -3.23      0.00
   -3    9    8      1.26      0.00
   -3    9    7     -0.69      0.00
   -3    9    6     -0.76      0.00
   -3    9    5      1.47      0.00
   -3    9    4      1.72      0.00
   -3    9    3      6.26      0.00
   -3    9    2      0.76      0.00
   -3    9    1     -1.73      0.00
   -3    9    0      4.83      0.00
    3   -9    1     -3.42      0.00
    3   -9    2     -2.59      0.00
    3   -9    3      2.96      0.00
    3   -9    4     -4.91      0.00
    3   -9    5      0.13      0.00
    3   -9    6      0.62      0.00
    3   -9    7     -2.29      0.00
    3   -9    8      3.03      0.00
    3   -9    9     -1.87      0.00
    3   -9   10     -2.25      0.00
    3   -9   11      1.50      0.00
    3   -9   12     -0.95      0.00
    3   -9   13     -0.22      0.00
    3   -9   14      0.94      0.00
    3   -9   15     -1.46      0.00
    3   -9   16     -0.82      0.00
    3   -9   17     -0.71      0.00
    3   -9   18     -1.55      0.00
    3   -9   19      0.29      0.00
    3   -9   20      0.41      0.00
   -3    8   18      0.77      0.00
   -3    8   17     -0.35      0.00
   -3    8   16     -1.04      0.00
   -3    8   15      0.53      0.00
   -3    8   14      0.58      0.00
   -3    8   13     -0.97      0.00
   -3    8   12      0.10      0.00
   -3    8   11      0.25      0.00
   -3    8   10      1.30      0.00
   -3    8    9      3.07      0.00
   -3    8    8     -3.00      0.00
   -3    8    7      2.85      0.00
   -3    8    6      4.12      0.00
   -3    8    5     -7.37      0.00
   -3    8    4     -0.88      0.00
   -3    8    3     -2.08      0.00
   -3    8    2     -4.38      0.00
   -3    8    1      1.25      0.00
   -3    8    0     -2.19      0.00
    3   -8    1      2.33      0.00
    3   -8    2      3.86      0.00
    3   -8    3     -6.06      0.00
    3   -8    4      6.04      0.00
    3   -8    5     -0.27      0.00
    3   -8    6     -4.12      0.00
    3   -8    7      2.28      0.00
    3   -8    8     -1.23      0.00
    3   -8    9      0.44      0.00
    3   -8   10      2.45      0.00
    3   -8   11     -2.33      0.00
    3   -8   12      0.73      0.00
    3   -8   13      0.07      0.00
    3   -8   14     -0.70      0.00
    3   -8   15      0.98      0.00
    3   -8   16      0.12      0.00
    3   -8   17      1.60      0.00
    3   -8   18     -0.05      0.00
    3   -8   19     -0.05      0.00
    3   -8   20     -0.33      0.00
   -3    7   19     -0.80      0.00
   -3    7   18      0.63      0.00
   -3    7   17     -0.27      0.00
   -3    7   16      1.52      0.00
   -3    7   15      0.00      0.00
   -3    7   14     -0.44      0.00
   -3    7   13      2.10      0.00
   -3    7   12      0.91      0.00
   -3    7   11     -1.98      0.00
   -3    7   10      0.62      0.00
   -3    7    9     -0.33      0.00
   -3    7    8     -1.69      0.00
   -3    7    7     -4.00      0.00
   -3    7    6     -0.82      0.00
   -3    7    5      6.82      0.00
   -3    7    4     -1.34      0.00
   -3    7    3     -0.70      0.00
   -3    7    2      7.80      0.00
   -3    7    1     -3.89      0.00
   -3    7    0     -1.87      0.00
    3   -7    1      2.52      0.00
    3   -7    2     -4.23      0.00
    3   -7    3      1.08      0.00
    3   -7    4     -3.85      0.00
    3   -7    5      1.47      0.00
    3   -7    6      6.51      0.00
    3   -7    7     -0.71      0.00
    3   -7    8     -1.89      0.00
    3   -7    9      0.01      0.00
    3   -7   10     -0.57      0.00
    3   -7   11      1.31      0.00
    3   -7   12      0.42      0.00
    3   -7   13      0.42      0.00
    3   -7   14     -0.27      0.00
    3   -7   15     -0.23      0.00
    3   -7   16     -0.67      0.00
    3   -7   17     -0.79      0.00
    3   -7   18      1.23      0.00
    3   -7   19     -0.18      0.00
    3   -7   20     -0.37      0.00
   -3    6   19      0.45      0.00
   -3    6   18     -1.21      0.00
   -3    6   17     -0.26      0.00
   -3    6   16     -0.37      0.00
   -3    6   15     -0.75      0.00
   -3    6   14     -0.04      0.00
   -3    6   13     -1.66      0.00
   -3    6   12     -0.63      0.00
   -3    6   11      1.46      0.00
   -3    6   10     -4.41      0.00
   -3    6    9      3.29      0.00
   -3    6    8      5.58      0.00
   -3    6    7      0.13      0.00
   -3    6    6     -0.70      0.00
   -3    6    5      0.01      0.00
   -3    6    4     -3.31      0.00
   -3    6    3      2.27      0.00
   -3    6    2     -4.23      0.00
   -3    6    1      2.96      0.00
   -3    6    0      6.39      0.00
    3   -6    1     -7.67      0.00
    3   -6    2      7.55      0.00
    3   -6    3      7.01      0.00
    3   -6    4     -0.99      0.00
    3   -6    5     -5.99      0.00
    3   -6    6     -4.06      0.00
    3   -6    7      1.96      0.00
    3   -6    8      4.53      0.00
    3   -6    9     -2.39      0.00
    3   -6   10     -0.84      0.00
    3   -6   11      0.70      0.00
    3   -6   12     -1.29      0.00
    3   -6   13     -0.51      0.00
    3   -6   14      1.18      0.00
    3   -6   15     -0.95      0.00
    3   -6   16      0.57      0.00
    3   -6   17      0.83      0.00
    3   -6   18     -1.32      0.00
    3   -6   19      0.89      0.00
    3   -6   20     -0.18      0.00
   -3    5   20      1.31      0.00
   -3    5   19     -1.50      0.00
   -3    5   18      2.60      0.00
   -3    5   17     -0.24      0.00
   -3    5   16     -0.20      0.00
   -3    5   15      1.34      0.00
   -3    5   14     -0.06      0.00
   -3    5   13     -0.72      0.00
   -3    5   12      1.40      0.00
   -3    5   11      1.51      0.00
   -3    5   10      0.38      0.00
   -3    5    9     -1.78      0.00
   -3    5    8     -5.38      0.00
   -3    5    7      1.99      0.00
   -3    5    6     -2.25      0.00
   -3    5    5     -0.96      0.00
   -3    5    4      5.02      0.00
   -3    5    3     -0.59      0.00
   -3    5    2     -3.12      0.00
   -3    5    1     -3.34      0.00
   -3    5    0     -1.52      0.00
    3   -5    1      0.59      0.00
    3   -5    2    -14.42      0.00
    3   -5    3    -11.22      0.00
    3   -5    4     12.36      0.00
    3   -5    5      6.94      0.00
    3   -5    6     -7.40      0.00
    3   -5    7      0.45      0.00
    3   -5    8     -2.48      0.00
    3   -5    9      0.07      0.00
    3   -5   10      1.30      0.00
    3   -5   11     -0.96      0.00
    3   -5   12      0.37      0.00
    3   -5   13      1.35      0.00
    3   -5   14     -2.05      0.00
    3   -5   15      1.04      0.00
    3   -5   16     -0.29      0.00
    3   -5   17     -0.50      0.00
    3   -5   18      0.26      0.00
    3   -5   19     -1.52      0.00
    3   -5   20      0.42      0.00
   -3    4   20     -0.02      0.00
   -3    4   19     -0.42      0.00
   -3    4   18     -0.61      0.00
   -3    4   17     -0.54      0.00
   -3    4   16     -0.21      0.00
   -3    4   15     -0.31      0.00
   -3    4   14     -0.53      0.00
   -3    4   13      1.46      0.00
   -3    4   12     -1.78      0.00
   -3    4   11     -0.83      0.00
   -3    4   10      3.26      0.00
   -3    4    9     -2.18      0.00
   -3    4    8      3.67      0.00
   -3    4    7      1.49      0.00
   -3    4    6     -1.35      0.00
   -3    4    5      3.88      0.00
   -3    4    4     -5.96      0.00
   -3    4    3      0.15      0.00
   -3    4    2     15.49      0.00
   -3    4    1     -7.59      0.00
   -3    4    0     -5.91      0.00
    3   -4    1     30.18      0.00
    3   -4    2     12.46      0.00
    3   -4    3     -2.05      0.00
    3   -4    4    -10.08      0.00
    3   -4    5     -0.67      0.00
    3   -4    6      8.98      0.00
    3   -4    7     -3.32      0.00
    3   -4    8      3.11      0.00
    3   -4    9      3.39      0.00
    3   -4   10     -3.12      0.00
    3   -4   11      2.26      0.00
    3   -4   12     -1.37      0.00
    3   -4   13      0.34      0.00
    3   -4   14      2.40      0.00
    3   -4   15     -1.21      0.00
    3   -4   16      0.66      0.00
    3   -4   17      0.18      0.00
    3   -4   18      1.18      0.00
    3   -4   19      0.03      0.00
    3   -4   20      0.68      0.00
   -3    3   21      0.01      0.00
   -3    3   20     -0.11      0.00
   -3    3   19      0.48      0.00
   -3    3   18     -1.20      0.00
   -3    3   17      2.02      0.00
   -3    3   16     -0.22      0.00
   -3    3   15     -0.70      0.00
   -3    3   14      1.41      0.00
   -3    3   13     -0.02      0.00
   -3    3   12      0.36      0.00
   -3    3   11     -0.34      0.00
   -3    3   10     -4.91      0.00
   -3    3    9      1.42      0.00
   -3    3    8     -0.06      0.00
   -3    3    7     -6.11      0.00
   -3    3    6      4.28      0.00
   -3    3    5      2.72      0.00
   -3    3    4     -4.41      0.00
   -3    3    3     -4.66      0.00
   -3    3    2     -2.08      0.00
   -3    3    1     13.06      0.00
   -3    3    0     -8.30      0.00
    3   -3    1    -52.16      0.00
    3   -3    2     14.82      0.00
    3   -3    3      3.75      0.00
    3   -3    4     -6.67      0.00
    3   -3    5      7.21      0.00
    3   -3    6     -8.57      0.00
    3   -3    7      1.50      0.00
    3   -3    8     -0.60      0.00
    3   -3    9     -4.79      0.00
    3   -3   10      2.51      0.00
    3   -3   11     -0.57      0.00
    3   -3   12     -0.83      0.00
    3   -3   13     -1.34      0.00
    3   -3   14      0.47      0.00
    3   -3   15     -0.83      0.00
    3   -3   16     -0.88      0.00
    3   -3   17     -0.46      0.00
    3   -3   18     -0.17      0.00
    3   -3   19      0.26      0.00
    3   -3   20      0.59      0.00
   -3    2   21     -0.08      0.00
   -3    2   20      1.18      0.00
   -3    2   19     -0.11      0.00
   -3    2   18      0.80      0.00
   -3    2   17     -1.83      0.00
   -3    2   16      1.35      0.00
   -3    2   15      2.31      0.00
   -3    2   14     -2.87      0.00
   -3    2   13     -2.26      0.00
   -3    2   12      2.91      0.00
   -3    2   11     -0.71      0.00
   -3    2   10      5.59      0.00
   -3    2    9      1.79      0.00
   -3    2    8     -1.12      0.00
   -3    2    7      8.82      0.00
   -3    2    6    -12.01      0.00
   -3    2    5     -3.12      0.00
   -3    2    4     20.65      0.00
   -3    2    3    -20.80      0.00
   -3    2    2    -13.40      0.00
   -3    2    1     12.81      0.00
   -3    2    0     14.44      0.00
    3   -2    1     28.14      0.00
    3   -2    2    -14.80      0.00
    3   -2    3      2.31      0.00
    3   -2    4      8.71      0.00
    3   -2    5     -7.62      0.00
    3   -2    6      4.79      0.00
    3   -2    7     -0.85      0.00
    3   -2    8     -0.23      0.00
    3   -2    9      2.21      0.00
    3   -2   10     -2.65      0.00
    3   -2   11      1.51      0.00
    3   -2   12      1.99      0.00
    3   -2   13     -1.66      0.00
    3   -2   14     -0.55      0.00
    3   -2   15      1.65      0.00
    3   -2   16      0.45      0.00
    3   -2   17     -0.56      0.00
    3   -2   18      0.08      0.00
    3   -2   19      0.04      0.00
    3   -2   20     -1.80      0.00
   -3    1   22     -0.28      0.00
   -3    1   21      0.31      0.00
   -3    1   20     -1.41      0.00
   -3    1   19      1.19      0.00
   -3    1   18      0.03      0.00
   -3    1   17     -0.44      0.00
   -3    1   16     -2.14      0.00
   -3    1   15     -1.07      0.00
   -3    1   14      1.46      0.00
   -3    1   13      2.54      0.00
   -3    1   12     -3.84      0.00
   -3    1   11      2.54      0.00
   -3    1   10     -3.07      0.00
   -3    1    9     -9.16      0.00
   -3    1    8      5.85      0.00
   -3    1    7     -3.38      0.00
   -3    1    6      2.50      0.00
   -3    1    5      2.30      0.00
   -3    1    4     -4.66      0.00
   -3    1    3     37.60      0.00
   -3    1    2      1.22      0.00
   -3    1    1    -20.83      0.00
   -3    1    0      5.77      0.00
    3   -1    1    -17.27      0.00
    3   -1    2      2.30      0.00
    3   -1    3      3.12      0.00
    3   -1    4    -11.32      0.00
    3   -1    5      7.64      0.00
    3   -1    6      0.39      0.00
    3   -1    7     -3.74      0.00
    3   -1    8      4.60      0.00
    3   -1    9      2.11      0.00
    3   -1   10     -1.42      0.00
    3   -1   11     -0.66      0.00
    3   -1   12      2.14      0.00
    3   -1   13      0.56      0.00
    3   -1   14      0.01      0.00
    3   -1   15     -0.43      0.00
    3   -1   16      1.62      0.00
    3   -1   17      0.46      0.00
    3   -1   18     -1.92      0.00
    3   -1   19      0.65      0.00
    3   -1   20      1.77      0.00
   -3    0   22     -0.41      0.00
   -3    0   21     -0.41      0.00
   -3    0   20     -1.03      0.00
   -3    0   19     -0.78      0.00
   -3    0   18     -1.18      0.00
   -3    0   17      2.32      0.00
   -3    0   16     -0.43      0.00
   -3    0   15      1.09      0.00
   -3    0   14      1.74      0.00
   -3    0   13     -4.18      0.00
   -3    0   12      3.10      0.00
   -3    0   11     -1.60      0.00
   -3    0   10      0.21      0.00
   -3    0    9      8.40      0.00
   -3    0    8     -8.96      0.00
   -3    0    7      6.47      0.00
   -3    0    6      7.44      0.00
   -3    0    5    -16.31      0.00
   -3    0    4     -8.52      0.00
   -3    0    3    -20.33      0.00
   -3    0    2     -7.97      0.00
   -3    0    1     14.21      0.00
    3    0    0     -5.94      0.00
    3    0    1      4.72      0.00
    3    0    2      5.27      0.00
    3    0    3     -1.49      0.00
    3    0    4      4.32      0.00
    3    0    5     -1.83      0.00
    3    0    6      0.56      0.00
    3    0    7     -0.64      0.00
    3    0    8     -5.86      0.00
    3    0    9      0.89      0.00
    3    0   10      1.73      0.00
    3    0   11     -4.33      0.00
    3    0   12     -1.77      0.00
    3    0   13      1.51      0.00
    3    0   14     -0.77      0.00
    3    0   15     -2.54      0.00
    3    0   16     -0.34      0.00
    3    0   17      0.39      0.00
    3    0   18      1.14      0.00
    3    0   19     -0.99      0.00
    3    0   20     -0.11      0.00
   -3   -1   22     -0.86      0.00
   -3   -1   21      2.33      0.00
   -3   -1   20      1.17      0.00
   -3   -1   19      0.49      0.00
   -3   -1   18      1.69      0.00
   -3   -1   17     -1.59      0.00
   -3   -1   16      0.69      0.00
   -3   -1   15     -0.36      0.00
   -3   -1   14     -1.25      0.00
   -3   -1   13      3.47      0.00
   -3   -1   12     -2.04      0.00
   -3   -1   11     -0.95      0.00
   -3   -1   10      6.06      0.00
   -3   -1    9     -7.42      0.00
   -3   -1    8      0.75      0.00
   -3   -1    7     -3.71      0.00
   -3   -1    6     -6.92      0.00
   -3   -1    5     15.86      0.00
   -3   -1    4      8.43      0.00
   -3   -1    3     13.35      0.00
   -3   -1    2      0.83      0.00
   -3   -1    1     -4.31      0.00
    3    1    0      3.10      0.00
    3    1    1      3.00      0.00
    3    1    2    -10.75      0.00
    3    1    3      5.08      0.00
    3    1    4     -2.37      0.00
    3    1    5     -8.07      0.00
    3    1    6      5.49      0.00
    3    1    7      4.90      0.00
    3    1    8     -3.69      0.00
    3    1    9     -0.27      0.00
    3    1   10      3.34      0.00
    3    1   11      1.25      0.00
    3    1   12      0.48      0.00
    3    1   13     -0.38      0.00
    3    1   14      1.24      0.00
    3    1   15      2.09      0.00
    3    1   16     -0.32      0.00
    3    1   17      1.03      0.00
    3    1   18     -1.00      0.00
    3    1   19      0.67      0.00
   -3   -2   22      0.32      0.00
   -3   -2   21     -1.35      0.00
   -3   -2   20     -0.19      0.00
   -3   -2   19      0.20      0.00
   -3   -2   18     -1.36      0.00
   -3   -2   17      1.36      0.00
   -3   -2   16      0.81      0.00
   -3   -2   15     -3.19      0.00
   -3   -2   14      2.77      0.00
   -3   -2   13     -2.74      0.00
   -3   -2   12     -1.00      0.00
   -3   -2   11      2.08      0.00
   -3   -2   10     -6.01      0.00
   -3   -2    9      7.69      0.00
   -3   -2    8      4.33      0.00
   -3   -2    7      0.55      0.00
   -3   -2    6      6.20      0.00
   -3   -2    5     -7.55      0.00
   -3   -2    4    -10.79      0.00
   -3   -2    3      3.11      0.00
   -3   -2    2      1.21      0.00
   -3   -2    1     -8.89      0.00
    3    2    0      5.84      0.00
    3    2    1     -4.31      0.00
    3    2    2      0.70      0.00
    3    2    3      1.57      0.00
    3    2    4      6.01      0.00
    3    2    5      1.38      0.00
    3    2    6     -6.00      0.00
    3    2    7      0.57      0.00
    3    2    8      6.82      0.00
    3    2    9     -3.97      0.00
    3    2   10     -2.14      0.00
    3    2   11      3.53      0.00
    3    2   12     -2.45      0.00
    3    2   13      0.86      0.00
    3    2   14      0.05      0.00
    3    2   15     -2.35      0.00
    3    2   16     -1.32      0.00
    3    2   17      0.24      0.00
    3    2   18     -0.34      0.00
    3    2   19     -0.22      0.00
   -3   -3   22     -0.25      0.00
   -3   -3   21     -1.75      0.00
   -3   -3   20      0.49      0.00
   -3   -3   19     -1.82      0.00
   -3   -3   18      0.99      0.00
   -3   -3   17     -2.18      0.00
   -3   -3   16     -0.88      0.00
   -3   -3   15      2.20      0.00
   -3   -3   14     -1.92      0.00
   -3   -3   13      1.40      0.00
   -3   -3   12      4.02      0.00
   -3   -3   11     -2.89      0.00
   -3   -3   10      1.44      0.00
   -3   -3    9     -2.51      0.00
   -3   -3    8     -8.86      0.00
   -3   -3    7      1.66      0.00
   -3   -3    6     -0.29      0.00
   -3   -3    5     -5.36      0.00
   -3   -3    4      8.15      0.00
   -3   -3    3     -4.47      0.00
   -3   -3    2     -1.85      0.00
   -3   -3    1     11.82      0.00
    3    3    0     -5.08      0.00
    3    3    1      7.40      0.00
    3    3    2      2.88      0.00
    3    3    3    -12.14      0.00
    3    3    4      4.53      0.00
    3    3    5      3.21      0.00
    3    3    6     -3.84      0.00
    3    3    7     -1.38      0.00
    3    3    8     -2.34      0.00
    3    3    9      0.81      0.00
    3    3   10      0.74      0.00
    3    3   11     -2.81      0.00
    3    3   12      0.61      0.00
    3    3   13     -0.91      0.00
    3    3   14     -0.74      0.00
    3    3   15      2.53      0.00
    3    3   16      0.74      0.00
    3    3   17     -0.09      0.00
    3    3   18      0.67      0.00
    3    3   19      0.09      0.00
   -3   -4   22      0.96      0.00
   -3   -4   21      2.06      0.00
   -3   -4   20      0.07      0.00
   -3   -4   19      1.34      0.00
   -3   -4   18      1.41      0.00
   -3   -4   17     -0.30      0.00
   -3   -4   16      2.08      0.00
   -3   -4   15     -0.58      0.00
   -3   -4   14      0.81      0.00
   -3   -4   13      0.18      0.00
   -3   -4   12     -5.59      0.00
   -3   -4   11      3.58      0.00
   -3   -4   10      1.20      0.00
   -3   -4    9     -0.52      0.00
   -3   -4    8      5.80      0.00
   -3   -4    7     -1.61      0.00
   -3   -4    6     -0.66      0.00
   -3   -4    5      6.05      0.00
   -3   -4    4     -5.54      0.00
   -3   -4    3      3.53      0.00
   -3   -4    2      4.65      0.00
   -3   -4    1    -15.81      0.00
    3    4    0     -1.05      0.00
    3    4    1     -1.67      0.00
    3    4    2     -2.68      0.00
    3    4    3      4.78      0.00
    3    4    4     -7.06      0.00
    3    4    5      0.20      0.00
    3    4    6      7.65      0.00
    3    4    7     -2.14      0.00
    3    4    8      1.98      0.00
    3    4    9      2.64      0.00
    3    4   10     -2.94      0.00
    3    4   11      2.34      0.00
    3    4   12      1.85      0.00
    3    4   13     -0.40      0.00
    3    4   14      0.69      0.00
    3    4   15     -0.06      0.00
    3    4   16     -0.81      0.00
    3    4   17      0.79      0.00
    3    4   18     -0.74      0.00
   -3   -5   22      0.35      0.00
   -3   -5   21     -1.51      0.00
   -3   -5   20      0.17      0.00
   -3   -5   19     -2.46      0.00
   -3   -5   18     -0.31      0.00
   -3   -5   17      1.97      0.00
   -3   -5   16     -2.76      0.00
   -3   -5   15      0.32      0.00
   -3   -5   14      0.50      0.00
   -3   -5   13      0.34      0.00
   -3   -5   12      2.38      0.00
   -3   -5   11     -2.35      0.00
   -3   -5   10     -2.11      0.00
   -3   -5    9      2.73      0.00
   -3   -5    8     -3.65      0.00
   -3   -5    7     -1.55      0.00
   -3   -5    6      8.01      0.00
   -3   -5    5     -4.41      0.00
   -3   -5    4     -2.61      0.00
   -3   -5    3      0.10      0.00
   -3   -5    2     -0.29      0.00
   -3   -5    1      7.68      0.00
    3    5    0      3.18      0.00
    3    5    1     -1.63      0.00
    3    5    2      7.88      0.00
    3    5    3      1.77      0.00
    3    5    4      1.28      0.00
    3    5    5     -0.03      0.00
    3    5    6     -4.09      0.00
    3    5    7     -0.15      0.00
    3    5    8     -1.38      0.00
    3    5    9     -1.15      0.00
    3    5   10      1.52      0.00
    3    5   11     -0.52      0.00
    3    5   12     -3.60      0.00
    3    5   13      2.27      0.00
    3    5   14     -1.44      0.00
    3    5   15     -1.49      0.00
    3    5   16      1.31      0.00
    3    5   17     -1.52      0.00
    3    5   18      1.10      0.00
   -3   -6   22     -2.11      0.00
   -3   -6   21      0.60      0.00
   -3   -6   20      1.19      0.00
   -3   -6   19      0.84      0.00
   -3   -6   18     -0.32      0.00
   -3   -6   17     -0.69      0.00
   -3   -6   16      0.67      0.00
   -3   -6   15     -0.96      0.00
   -3   -6   14     -2.19      0.00
   -3   -6   13      0.00      0.00
   -3   -6   12      1.75      0.00
   -3   -6   11     -0.90      0.00
   -3   -6   10      1.44      0.00
   -3   -6    9      1.01      0.00
   -3   -6    8      0.91      0.00
   -3   -6    7     -1.36      0.00
   -3   -6    6     -4.88      0.00
   -3   -6    5      4.25      0.00
   -3   -6    4      3.56      0.00
   -3   -6    3     -5.43      0.00
   -3   -6    2      4.49      0.00
   -3   -6    1      1.35      0.00
    3    6    0     -5.66      0.00
    3    6    1      1.06      0.00
    3    6    2     -6.88      0.00
    3    6    3     -4.33      0.00
    3    6    4      0.47      0.00
    3    6    5     -1.77      0.00
    3    6    6      0.95      0.00
    3    6    7      3.69      0.00
    3    6    8     -2.64      0.00
    3    6    9      0.38      0.00
    3    6   10      0.14      0.00
    3    6   11     -0.20      0.00
    3    6   12      2.58      0.00
    3    6   13     -0.66      0.00
    3    6   14      0.28      0.00
    3    6   15      0.51      0.00
    3    6   16     -0.43      0.00
    3    6   17     -0.05      0.00
   -3   -7   22      2.06      0.00
   -3   -7   21     -0.70      0.00
   -3   -7   20     -1.49      0.00
   -3   -7   19      1.56      0.00
   -3   -7   18     -0.75      0.00
   -3   -7   17     -0.12      0.00
   -3   -7   16      0.91      0.00
   -3   -7   15      1.13      0.00
   -3   -7   14      1.43      0.00
   -3   -7   13      0.02      0.00
   -3   -7   12     -1.75      0.00
   -3   -7   11      2.07      0.00
   -3   -7   10     -2.86      0.00
   -3   -7    9     -2.88      0.00
   -3   -7    8      3.81      0.00
   -3   -7    7     -0.57      0.00
   -3   -7    6     -1.10      0.00
   -3   -7    5      0.42      0.00
   -3   -7    4     -1.06      0.00
   -3   -7    3     -0.66      0.00
   -3   -7    2     -3.05      0.00
   -3   -7    1     -3.58      0.00
    3    7    0      4.27      0.00
    3    7    1     -0.25      0.00
    3    7    2      1.29      0.00
    3    7    3      6.64      0.00
    3    7    4     -0.90      0.00
    3    7    5      0.83      0.00
    3    7    6      1.14      0.00
    3    7    7     -3.23      0.00
    3    7    8      5.13      0.00
    3    7    9     -0.58      0.00
    3    7   10     -0.99      0.00
    3    7   11      1.24      0.00
    3    7   12     -1.63      0.00
    3    7   13     -0.35      0.00
    3    7   14      0.95      0.00
    3    7   15     -0.72      0.00
    3    7   16      0.91      0.00
   -3   -8   22     -0.60      0.00
   -3   -8   21      1.40      0.00
   -3   -8   20     -0.77      0.00
   -3   -8   19     -0.88      0.00
   -3   -8   18     -0.17      0.00
   -3   -8   17      1.32      0.00
   -3   -8   16     -1.06      0.00
   -3   -8   15     -0.12      0.00
   -3   -8   14      0.01      0.00
   -3   -8   13     -1.70      0.00
   -3   -8   12      0.67      0.00
   -3   -8   11      1.70      0.00
   -3   -8   10      1.88      0.00
   -3   -8    9      0.46      0.00
   -3   -8    8     -3.01      0.00
   -3   -8    7      1.99      0.00
   -3   -8    6      0.15      0.00
   -3   -8    5     -2.38      0.00
   -3   -8    4      2.43      0.00
   -3   -8    3      3.40      0.00
   -3   -8    2     -0.19      0.00
   -3   -8    1      2.97      0.00
    3    8    0     -1.35      0.00
    3    8    1     -0.80      0.00
    3    8    2      2.13      0.00
    3    8    3     -4.61      0.00
    3    8    4      1.48      0.00
    3    8    5      2.42      0.00
    3    8    6     -3.43      0.00
    3    8    7      0.09      0.00
    3    8    8     -1.55      0.00
    3    8    9     -0.97      0.00
    3    8   10      0.07      0.00
    3    8   11     -1.12      0.00
    3    8   12     -0.02      0.00
    3    8   13      0.66      0.00
    3    8   14     -0.11      0.00
    3    8   15      0.01      0.00
   -3   -9   21      0.12      0.00
   -3   -9   20      0.24      0.00
   -3   -9   19      0.48      0.00
   -3   -9   18     -0.65      0.00
   -3   -9   17     -0.29      0.00
   -3   -9   16      0.36      0.00
   -3   -9   15     -0.22      0.00
   -3   -9   14      0.47      0.00
   -3   -9   13      1.14      0.00
   -3   -9   12     -1.98      0.00
   -3   -9   11     -3.12      0.00
   -3   -9   10      1.62      0.00
   -3   -9    9      0.13      0.00
   -3   -9    8     -0.68      0.00
   -3   -9    7      1.70      0.00
   -3   -9    6      0.67      0.00
   -3   -9    5      1.70      0.00
   -3   -9    4     -1.41      0.00
   -3   -9    3     -3.64      0.00
   -3   -9    2      1.42      0.00
   -3   -9    1     -1.02      0.00
    3    9    0     -2.52      0.00
    3    9    1      3.51      0.00
    3    9    2     -3.25      0.00
    3    9    3      0.16      0.00
    3    9    4     -2.07      0.00
    3    9    5     -2.99      0.00
    3    9    6      3.88      0.00
    3    9    7     -0.26      0.00
    3    9    8     -0.18      0.00
    3    9    9      2.01      0.00
    3    9   10      0.61      0.00
    3    9   11     -0.37      0.00
    3    9   12      1.24      0.00
    3    9   13     -0.43      0.00
    3    9   14     -0.62      0.00
    3    9   15      0.88      0.00
   -3  -10   21     -0.74      0.00
   -3  -10   20      0.32      0.00
   -3  -10   19      1.39      0.00
   -3  -10   18      0.55      0.00
   -3  -10   17     -1.09      0.00
   -3  -10   16      0.81      0.00
   -3  -10   15     -1.84      0.00
   -3  -10   14      0.15      0.00
   -3  -10   13      0.48      0.00
   -3  -10   12      1.87      0.00
   -3  -10   11      0.86      0.00
   -3  -10   10     -0.88      0.00
   -3  -10    9     -0.23      0.00
   -3  -10    8      1.52      0.00
   -3  -10    7     -3.10      0.00
   -3  -10    6     -1.25      0.00
   -3  -10    5      0.46      0.00
   -3  -10    4     -1.34      0.00
   -3  -10    3      2.21      0.00
   -3  -10    2     -1.25      0.00
   -3  -10    1      0.81      0.00
    3   10    0      3.25      0.00
    3   10    1     -5.81      0.00
    3   10    2      3.70      0.00
    3   10    3      3.34      0.00
    3   10    4     -0.17      0.00
    3   10    5      1.78      0.00
    3   10    6     -0.86      0.00
    3   10    7     -1.34      0.00
    3   10    8      0.94      0.00
    3   10    9     -1.20      0.00
    3   10   10     -0.43      0.00
    3   10   11      0.84      0.00
    3   10   12     -0.42      0.00
    3   10   13      0.68      0.00
    3   10   14      0.39      0.00
   -3  -11   20     -0.02      0.00
   -3  -11   19     -1.35      0.00
   -3  -11   18     -0.47      0.00
   -3  -11   17      0.49      0.00
   -3  -11   16     -0.63      0.00
   -3  -11   15      2.43      0.00
   -3  -11   14      0.29      0.00
   -3  -11   13     -1.31      0.00
   -3  -11   12     -0.20      0.00
   -3  -11   11     -0.94      0.00
   -3  -11   10     -0.40      0.00
   -3  -11    9      0.57      0.00
   -3  -11    8     -1.04      0.00
   -3  -11    7      2.77      0.00
   -3  -11    6      0.02      0.00
   -3  -11    5     -1.39      0.00
   -3  -11    4      2.79      0.00
   -3  -11    3     -0.99      0.00
   -3  -11    2     -0.12      0.00
   -3  -11    1      0.63      0.00
    3   11    0      0.17      0.00
    3   11    1      3.12      0.00
    3   11    2     -2.55      0.00
    3   11    3     -2.53      0.00
    3   11    4      1.38      0.00
    3   11    5     -0.40      0.00
    3   11    6     -0.66      0.00
    3   11    7      1.59      0.00
    3   11    8     -0.96      0.00
    3   11    9      0.99      0.00
    3   11   10      0.79      0.00
    3   11   11     -1.45      0.00
    3   11   12     -1.54      0.00
    3   11   13     -0.66      0.00
   -3  -12   20     -0.50      0.00
   -3  -12   19      0.04      0.00
   -3  -12   18      1.02      0.00
   -3  -12   17     -0.01      0.00
   -3  -12   16     -0.71      0.00
   -3  -12   15     -1.49      0.00
   -3  -12   14     -0.02      0.00
   -3  -12   13      0.92      0.00
   -3  -12   12     -0.23      0.00
   -3  -12   11      1.84      0.00
   -3  -12   10      0.97      0.00
   -3  -12    9     -0.86      0.00
   -3  -12    8      0.15      0.00
   -3  -12    7     -0.20      0.00
   -3  -12    6     -0.79      0.00
   -3  -12    5      2.71      0.00
   -3  -12    4     -2.17      0.00
   -3  -12    3      0.58      0.00
   -3  -12    2      0.76      0.00
   -3  -12    1     -3.38      0.00
    3   12    0     -0.90      0.00
    3   12    1     -0.23      0.00
    3   12    2     -0.89      0.00
    3   12    3      1.18      0.00
    3   12    4     -0.25      0.00
    3   12    5     -1.05      0.00
    3   12    6      1.68      0.00
    3   12    7     -0.88      0.00
    3   12    8     -1.12      0.00
    3   12    9     -1.08      0.00
    3   12   10     -0.33      0.00
    3   12   11      1.56      0.00
    3   12   12      0.82      0.00
   -3  -13   19     -0.55      0.00
   -3  -13   18     -0.03      0.00
   -3  -13   17      1.48      0.00
   -3  -13   16      0.89      0.00
   -3  -13   15     -0.15      0.00
   -3  -13   14     -0.08      0.00
   -3  -13   13     -0.68      0.00
   -3  -13   12     -0.93      0.00
   -3  -13   11     -1.23      0.00
   -3  -13   10     -0.43      0.00
   -3  -13    9      1.02      0.00
   -3  -13    8     -1.74      0.00
   -3  -13    7      0.35      0.00
   -3  -13    6      0.00      0.00
   -3  -13    5     -2.45      0.00
   -3  -13    4      0.51      0.00
   -3  -13    3      0.05      0.00
   -3  -13    2     -0.63      0.00
   -3  -13    1      2.25      0.00
    3   13    0      1.17      0.00
    3   13    1     -0.43      0.00
    3   13    2      2.29      0.00
    3   13    3     -0.40      0.00
    3   13    4     -0.89      0.00
    3   13    5      0.63      0.00
    3   13    6     -1.86      0.00
    3   13    7      1.67      0.00
    3   13    8      1.06      0.00
    3   13    9      1.19      0.00
    3   13   10      0.50      0.00
   -3  -14   18     -1.84      0.00
   -3  -14   17     -1.14      0.00
   -3  -14   16     -0.92      0.00
   -3  -14   15      0.61      0.00
   -3  -14   14     -0.65      0.00
   -3  -14   13      1.43      0.00
   -3  -14   12      0.96      0.00
   -3  -14   11     -0.06      0.00
   -3  -14   10      0.34      0.00
   -3  -14    9     -0.11      0.00
   -3  -14    8      0.68      0.00
   -3  -14    7      0.67      0.00
   -3  -14    6      0.23      0.00
   -3  -14    5      2.01      0.00
   -3  -14    4      0.48      0.00
   -3  -14    3     -0.42      0.00
   -3  -14    2      0.26      0.00
   -3  -14    1     -0.24      0.00
    3   14    0     -0.61      0.00
    3   14    1      0.78      0.00
    3   14    2     -2.34      0.00
    3   14    3     -0.18      0.00
    3   14    4      1.57      0.00
    3   14    5      0.98      0.00
    3   14    6     -0.08      0.00
    3   14    7     -0.11      0.00
    3   14    8     -0.63      0.00
    3   14    9     -2.42      0.00
   -3  -15   17      0.50      0.00
   -3  -15   16      0.41      0.00
   -3  -15   15      0.76      0.00
   -3  -15   14      0.94      0.00
   -3  -15   13     -1.25      0.00
   -3  -15   12     -0.33      0.00
   -3  -15   11     -0.86      0.00
   -3  -15   10      0.32      0.00
   -3  -15    9      0.14      0.00
   -3  -15    8      0.27      0.00
   -3  -15    7     -1.47      0.00
   -3  -15    6      0.23      0.00
   -3  -15    5     -2.36      0.00
   -3  -15    4     -0.65      0.00
   -3  -15    3      1.57      0.00
   -3  -15    2     -0.29      0.00
   -3  -15    1     -1.73      0.00
    3   15    0      0.20      0.00
    3   15    1      0.28      0.00
    3   15    2      1.52      0.00
    3   15    3     -0.76      0.00
    3   15    4     -1.14      0.00
    3   15    5     -1.32      0.00
    3   15    6     -0.06      0.00
    3   15    7     -0.11      0.00
   -3  -16   15     -0.93      0.00
   -3  -16   14     -0.62      0.00
   -3  -16   13      0.35      0.00
   -3  -16   12      1.04      0.00
   -3  -16   11      0.21      0.00
   -3  -16   10     -0.20      0.00
   -3  -16    9      0.01      0.00
   -3  -16    8      0.20      0.00
   -3  -16    7      0.17      0.00
   -3  -16    6      0.96      0.00
   -3  -16    5      1.30      0.00
   -3  -16    4     -0.56      0.00
   -3  -16    3     -0.44      0.00
   -3  -16    2      1.17      0.00
   -3  -16    1      0.47      0.00
    3   16    0      0.00      0.00
    3   16    1     -0.93      0.00
    3   16    2      0.29      0.00
    3   16    3      0.66      0.00
    3   16    4      0.92      0.00
    3   16    5      0.85      0.00
   -3  -17   13      0.22      0.00
   -3  -17   12     -0.92      0.00
   -3  -17   11      0.37      0.00
   -3  -17   10      0.07      0.00
   -3  -17    9     -0.27      0.00
   -3  -17    8     -0.40      0.00
   -3  -17    7      0.21      0.00
   -3  -17    6     -0.89      0.00
   -3  -17    5      0.23      0.00
   -3  -17    4     -0.49      0.00
   -3  -17    3      0.08      0.00
   -3  -17    2     -0.28      0.00
   -3  -17    1      0.02      0.00
    3   17    0     -1.12      0.00
    3   17    1      1.22      0.00
    3   17    2     -0.44      0.00
    3   17    3     -1.10      0.00
   -3  -18   11     -0.74      0.00
   -3  -18   10     -0.49      0.00
   -3  -18    9      0.08      0.00
   -3  -18    8      0.12      0.00
   -3  -18    7     -0.65      0.00
   -3  -18    6      0.82      0.00
   -3  -18    5      0.20      0.00
   -3  -18    4     -0.24      0.00
   -3  -18    3     -0.81      0.00
   -3  -18    2      1.02      0.00
   -3  -18    1      0.63      0.00
   -4   19    1      0.44      0.00
   -4   19    0      1.23      0.00
    4  -19    1     -0.41      0.00
    4  -19    2     -0.42      0.00
    4  -19    3     -0.51      0.00
    4  -19    4     -0.90      0.00
    4  -19    5     -0.14      0.00
    4  -19    6      0.18      0.00
    4  -19    7      0.54      0.00
    4  -19    8      0.25      0.00
   -4   18    5     -1.24      0.00
   -4   18    4      0.28      0.00
   -4   18    3     -0.86      0.00
   -4   18    2     -1.14      0.00
   -4   18    1     -0.96      0.00
   -4   18    0     -0.96      0.00
    4  -18    1     -0.70      0.00
    4  -18    2     -0.95      0.00
    4  -18    3      0.59      0.00
    4  -18    4      2.16      0.00
    4  -18    5     -0.16      0.00
    4  -18    6      0.39      0.00
    4  -18    7     -0.77      0.00
    4  -18    8      0.36      0.00
    4  -18    9      0.68      0.00
    4  -18   10      0.17      0.00
    4  -18   11      1.08      0.00
   -4   17    7     -0.04      0.00
   -4   17    6     -1.15      0.00
   -4   17    5      0.08      0.00
   -4   17    4      1.38      0.00
   -4   17    3      0.37      0.00
   -4   17    2      0.83      0.00
   -4   17    1      0.11      0.00
   -4   17    0      1.76      0.00
    4  -17    1      2.03      0.00
    4  -17    2      1.08      0.00
    4  -17    3     -0.61      0.00
    4  -17    4     -0.47      0.00
    4  -17    5     -0.21      0.00
    4  -17    6     -0.52      0.00
    4  -17    7     -0.33      0.00
    4  -17    8     -0.26      0.00
    4  -17    9     -0.74      0.00
    4  -17   10      1.01      0.00
    4  -17   11     -1.23      0.00
    4  -17   12      0.34      0.00
    4  -17   13      0.43      0.00
   -4   16    9     -0.65      0.00
   -4   16    8      0.31      0.00
   -4   16    7      0.91      0.00
   -4   16    6      1.15      0.00
   -4   16    5     -0.35      0.00
   -4   16    4     -1.74      0.00
   -4   16    3      1.62      0.00
   -4   16    2     -0.46      0.00
   -4   16    1     -0.61      0.00
   -4   16    0     -1.64      0.00
    4  -16    1     -0.59      0.00
    4  -16    2     -1.33      0.00
    4  -16    3     -0.05      0.00
    4  -16    4      0.07      0.00
    4  -16    5     -0.70      0.00
    4  -16    6     -0.52      0.00
    4  -16    7      1.63      0.00
    4  -16    8      0.04      0.00
    4  -16    9     -0.43      0.00
    4  -16   10     -0.85      0.00
    4  -16   11      0.62      0.00
    4  -16   12     -1.07      0.00
    4  -16   13     -0.28      0.00
    4  -16   14     -0.69      0.00
   -4   15   11     -0.50      0.00
   -4   15   10     -0.33      0.00
   -4   15    9      1.40      0.00
   -4   15    8     -1.54      0.00
   -4   15    7     -0.30      0.00
   -4   15    6      0.34      0.00
   -4   15    5     -1.04      0.00
   -4   15    4      0.56      0.00
   -4   15    3     -0.99      0.00
   -4   15    2      0.04      0.00
   -4   15    1      0.97      0.00
   -4   15    0     -0.80      0.00
    4  -15    1      1.09      0.00
    4  -15    2      0.25      0.00
    4  -15    3     -0.43      0.00
    4  -15    4     -0.49      0.00
    4  -15    5      2.72      0.00
    4  -15    6     -1.05      0.00
    4  -15    7     -0.03      0.00
    4  -15    8      1.30      0.00
    4  -15    9      0.44      0.00
    4  -15   10     -0.48      0.00
    4  -15   11      1.35      0.00
    4  -15   12      0.53      0.00
    4  -15   13      1.35      0.00
    4  -15   14     -0.33      0.00
    4  -15   15      0.43      0.00
    4  -15   16      0.45      0.00
   -4   14   12     -0.01      0.00
   -4   14   11     -0.33      0.00
   -4   14   10      0.32      0.00
   -4   14    9     -1.66      0.00
   -4   14    8      0.57      0.00
   -4   14    7     -0.07      0.00
   -4   14    6      0.10      0.00
   -4   14    5      1.17      0.00
   -4   14    4     -1.33      0.00
   -4   14    3      0.23      0.00
   -4   14    2      0.48      0.00
   -4   14    1      0.81      0.00
   -4   14    0      0.42      0.00
    4  -14    1     -0.95      0.00
    4  -14    2      0.72      0.00
    4  -14    3      0.97      0.00
    4  -14    4      0.04      0.00
    4  -14    5     -0.05      0.00
    4  -14    6      0.16      0.00
    4  -14    7     -1.37      0.00
    4  -14    8     -1.13      0.00
    4  -14    9     -0.12      0.00
    4  -14   10      0.37      0.00
    4  -14   11     -1.96      0.00
    4  -14   12      0.36      0.00
    4  -14   13     -0.60      0.00
    4  -14   14      0.94      0.00
    4  -14   15      0.36      0.00
    4  -14   16     -0.45      0.00
    4  -14   17     -0.17      0.00
   -4   13   14      0.75      0.00
   -4   13   13     -1.08      0.00
   -4   13   12      0.01      0.00
   -4   13   11      0.57      0.00
   -4   13   10     -0.07      0.00
   -4   13    9      2.31      0.00
   -4   13    8     -0.26      0.00
   -4   13    7     -0.84      0.00
   -4   13    6      0.70      0.00
   -4   13    5     -0.25      0.00
   -4   13    4      1.47      0.00
   -4   13    3      1.00      0.00
   -4   13    2     -1.50      0.00
   -4   13    1     -1.20      0.00
   -4   13    0      0.47      0.00
    4  -13    1     -0.13      0.00
    4  -13    2     -1.43      0.00
    4  -13    3     -0.14      0.00
    4  -13    4     -0.85      0.00
    4  -13    5     -2.08      0.00
    4  -13    6      1.81      0.00
    4  -13    7     -1.01      0.00
    4  -13    8      0.78      0.00
    4  -13    9      0.90      0.00
    4  -13   10     -0.61      0.00
    4  -13   11      0.92      0.00
    4  -13   12     -1.27      0.00
    4  -13   13     -1.05      0.00
    4  -13   14     -0.55      0.00
    4  -13   15     -0.72      0.00
    4  -13   16      0.22      0.00
    4  -13   17      0.57      0.00
   -4   12   15     -0.36      0.00
   -4   12   14      0.24      0.00
   -4   12   13      0.79      0.00
   -4   12   12     -0.07      0.00
   -4   12   11      1.17      0.00
   -4   12   10     -1.35      0.00
   -4   12    9     -0.15      0.00
   -4   12    8     -0.16      0.00
   -4   12    7      0.34      0.00
   -4   12    6     -0.08      0.00
   -4   12    5     -0.21      0.00
   -4   12    4     -2.89      0.00
   -4   12    3     -0.39      0.00
   -4   12    2      0.64      0.00
   -4   12    1     -0.37      0.00
   -4   12    0      0.50      0.00
    4  -12    1      0.18      0.00
    4  -12    2      2.07      0.00
    4  -12    3     -0.12      0.00
    4  -12    4      1.39      0.00
    4  -12    5      1.28      0.00
    4  -12    6     -1.05      0.00
    4  -12    7      2.37      0.00
    4  -12    8     -0.72      0.00
    4  -12    9     -1.00      0.00
    4  -12   10      1.44      0.00
    4  -12   11      0.34      0.00
    4  -12   12      1.47      0.00
    4  -12   13      0.88      0.00
    4  -12   14      0.11      0.00
    4  -12   15      0.75      0.00
    4  -12   16     -0.15      0.00
    4  -12   17     -0.05      0.00
    4  -12   18      0.49      0.00
   -4   11   16      0.35      0.00
   -4   11   15     -0.34      0.00
   -4   11   14      0.38      0.00
   -4   11   13     -1.13      0.00
   -4   11   12     -0.26      0.00
   -4   11   11     -1.34      0.00
   -4   11   10      0.08      0.00
   -4   11    9     -0.54      0.00
   -4   11    8      0.20      0.00
   -4   11    7     -0.82      0.00
   -4   11    6      0.12      0.00
   -4   11    5      1.65      0.00
   -4   11    4      2.91      0.00
   -4   11    3     -0.99      0.00
   -4   11    2      2.86      0.00
   -4   11    1      1.22      0.00
   -4   11    0     -2.07      0.00
    4  -11    1      2.49      0.00
    4  -11    2     -3.44      0.00
    4  -11    3      0.16      0.00
    4  -11    4     -0.05      0.00
    4  -11    5     -1.96      0.00
    4  -11    6      0.55      0.00
    4  -11    7     -0.37      0.00
    4  -11    8     -0.68      0.00
    4  -11    9      0.71      0.00
    4  -11   10     -1.28      0.00
    4  -11   11     -0.89      0.00
    4  -11   12     -0.61      0.00
    4  -11   13      0.16      0.00
    4  -11   14      0.29      0.00
    4  -11   15     -0.46      0.00
    4  -11   16      0.33      0.00
    4  -11   17     -0.46      0.00
    4  -11   18      0.20      0.00
   -4   10   17      1.12      0.00
   -4   10   16      0.09      0.00
   -4   10   15     -1.14      0.00
   -4   10   14      0.95      0.00
   -4   10   13      0.43      0.00
   -4   10   12     -0.85      0.00
   -4   10   11      1.97      0.00
   -4   10   10      0.06      0.00
   -4   10    9     -0.32      0.00
   -4   10    8      2.68      0.00
   -4   10    7     -0.79      0.00
   -4   10    6     -1.45      0.00
   -4   10    5     -0.65      0.00
   -4   10    4     -1.64      0.00
   -4   10    3     -1.32      0.00
   -4   10    2     -3.31      0.00
   -4   10    1     -0.92      0.00
   -4   10    0      1.92      0.00
    4  -10    1     -4.24      0.00
    4  -10    2      1.86      0.00
    4  -10    3      1.78      0.00
    4  -10    4     -2.26      0.00
    4  -10    5      2.89      0.00
    4  -10    6     -1.16      0.00
    4  -10    7     -1.61      0.00
    4  -10    8      2.46      0.00
    4  -10    9     -2.39      0.00
    4  -10   10      0.72      0.00
    4  -10   11      2.37      0.00
    4  -10   12     -1.46      0.00
    4  -10   13     -0.59      0.00
    4  -10   14     -0.26      0.00
    4  -10   15     -0.78      0.00
    4  -10   16      0.42      0.00
    4  -10   17      0.34      0.00
    4  -10   18      0.00      0.00
    4  -10   19      0.47      0.00
   -4    9   17      0.05      0.00
   -4    9   16      0.26      0.00
   -4    9   15      0.97      0.00
   -4    9   14      0.26      0.00
   -4    9   13      0.24      0.00
   -4    9   12      1.11      0.00
   -4    9   11     -0.12      0.00
   -4    9   10      0.09      0.00
   -4    9    9     -0.49      0.00
   -4    9    8     -3.47      0.00
   -4    9    7      2.71      0.00
   -4    9    6      0.91      0.00
   -4    9    5     -4.91      0.00
   -4    9    4      5.72      0.00
   -4    9    3      1.06      0.00
   -4    9    2     -0.03      0.00
   -4    9    1      2.74      0.00
   -4    9    0     -1.31      0.00
    4   -9    1      2.67      0.00
    4   -9    2     -0.20      0.00
    4   -9    3     -3.09      0.00
    4   -9    4      4.90      0.00
    4   -9    5     -2.50      0.00
    4   -9    6     -0.46      0.00
    4   -9    7      3.00      0.00
    4   -9    8     -0.26      0.00
    4   -9    9      1.40      0.00
    4   -9   10     -0.22      0.00
    4   -9   11     -1.97      0.00
    4   -9   12      1.09      0.00
    4   -9   13      0.16      0.00
    4   -9   14      0.90      0.00
    4   -9   15      0.17      0.00
    4   -9   16      0.48      0.00
    4   -9   17      0.13      0.00
    4   -9   18     -1.58      0.00
    4   -9   19     -0.48      0.00
   -4    8   18      0.41      0.00
   -4    8   17     -0.56      0.00
   -4    8   16      0.21      0.00
   -4    8   15     -1.55      0.00
   -4    8   14     -1.43      0.00
   -4    8   13      0.23      0.00
   -4    8   12     -1.93      0.00
   -4    8   11     -2.32      0.00
   -4    8   10      2.08      0.00
   -4    8    9      0.38      0.00
   -4    8    8      0.33      0.00
   -4    8    7      0.21      0.00
   -4    8    6      3.04      0.00
   -4    8    5      3.69      0.00
   -4    8    4     -4.85      0.00
   -4    8    3      0.63      0.00
   -4    8    2      2.14      0.00
   -4    8    1     -6.10      0.00
   -4    8    0      3.61      0.00
    4   -8    1      0.96      0.00
    4   -8    2     -1.63      0.00
    4   -8    3      2.35      0.00
    4   -8    4     -5.03      0.00
    4   -8    5      3.24      0.00
    4   -8    6      1.14      0.00
    4   -8    7     -4.65      0.00
    4   -8    8     -1.83      0.00
    4   -8    9     -0.22      0.00
    4   -8   10     -0.32      0.00
    4   -8   11      1.99      0.00
    4   -8   12      0.26      0.00
    4   -8   13     -0.58      0.00
    4   -8   14     -0.75      0.00
    4   -8   15     -0.21      0.00
    4   -8   16     -0.34      0.00
    4   -8   17     -0.44      0.00
    4   -8   18      1.82      0.00
    4   -8   19     -0.61      0.00
   -4    7   19      0.72      0.00
   -4    7   18     -1.24      0.00
   -4    7   17      0.23      0.00
   -4    7   16     -0.35      0.00
   -4    7   15      0.57      0.00
   -4    7   14      0.93      0.00
   -4    7   13     -0.04      0.00
   -4    7   12      2.46      0.00
   -4    7   11      2.05      0.00
   -4    7   10     -3.54      0.00
   -4    7    9      3.53      0.00
   -4    7    8     -1.05      0.00
   -4    7    7     -5.10      0.00
   -4    7    6     -0.73      0.00
   -4    7    5     -0.66      0.00
   -4    7    4     -2.04      0.00
   -4    7    3      2.22      0.00
   -4    7    2     -2.56      0.00
   -4    7    1      4.04      0.00
   -4    7    0     -2.22      0.00
    4   -7    1     -6.12      0.00
    4   -7    2      4.04      0.00
    4   -7    3      0.23      0.00
    4   -7    4     -1.59      0.00
    4   -7    5     -2.69      0.00
    4   -7    6      0.59      0.00
    4   -7    7      5.63      0.00
    4   -7    8      2.62      0.00
    4   -7    9     -1.90      0.00
    4   -7   10      0.70      0.00
    4   -7   11     -1.38      0.00
    4   -7   12      0.42      0.00
    4   -7   13      0.16      0.00
    4   -7   14      1.90      0.00
    4   -7   15     -1.53      0.00
    4   -7   16      0.60      0.00
    4   -7   17      0.84      0.00
    4   -7   18     -1.45      0.00
    4   -7   19      1.16      0.00
    4   -7   20     -1.08      0.00
   -4    6   19     -1.77      0.00
   -4    6   18      1.65      0.00
   -4    6   17      0.17      0.00
   -4    6   16      0.70      0.00
   -4    6   15      1.27      0.00
   -4    6   14     -0.54      0.00
   -4    6   13     -0.77      0.00
   -4    6   12      0.18      0.00
   -4    6   11     -1.41      0.00
   -4    6   10     -0.46      0.00
   -4    6    9     -1.32      0.00
   -4    6    8      1.44      0.00
   -4    6    7      4.73      0.00
   -4    6    6     -3.42      0.00
   -4    6    5      1.88      0.00
   -4    6    4      2.80      0.00
   -4    6    3     -2.81      0.00
   -4    6    2      0.40      0.00
   -4    6    1     -0.36      0.00
   -4    6    0      4.78      0.00
    4   -6    1      4.88      0.00
    4   -6    2     -7.11      0.00
    4   -6    3      3.06      0.00
    4   -6    4     10.83      0.00
    4   -6    5     -2.70      0.00
    4   -6    6     -4.87      0.00
    4   -6    7     -1.20      0.00
    4   -6    8     -0.80      0.00
    4   -6    9      0.47      0.00
    4   -6   10      0.64      0.00
    4   -6   11     -0.78      0.00
    4   -6   12     -0.63      0.00
    4   -6   13      0.36      0.00
    4   -6   14     -2.44      0.00
    4   -6   15      1.54      0.00
    4   -6   16     -0.52      0.00
    4   -6   17     -0.06      0.00
    4   -6   18      0.82      0.00
    4   -6   19     -0.59      0.00
    4   -6   20      1.14      0.00
   -4    5   20     -0.29      0.00
   -4    5   19      0.94      0.00
   -4    5   18     -0.14      0.00
   -4    5   17     -1.24      0.00
   -4    5   16     -0.02      0.00
   -4    5   15     -1.12      0.00
   -4    5   14     -0.36      0.00
   -4    5   13     -0.16      0.00
   -4    5   12     -1.98      0.00
   -4    5   11      1.83      0.00
   -4    5   10      2.17      0.00
   -4    5    9     -2.92      0.00
   -4    5    8      1.49      0.00
   -4    5    7     -1.60      0.00
   -4    5    6     -0.85      0.00
   -4    5    5      1.85      0.00
   -4    5    4     -4.18      0.00
   -4    5    3      5.01      0.00
   -4    5    2      3.47      0.00
   -4    5    1    -11.98      0.00
   -4    5    0     -3.18      0.00
    4   -5    1      8.73      0.00
    4   -5    2     -3.75      0.00
    4   -5    3    -12.44      0.00
    4   -5    4     -5.75      0.00
    4   -5    5      5.53      0.00
    4   -5    6      4.07      0.00
    4   -5    7     -2.65      0.00
    4   -5    8      2.11      0.00
    4   -5    9     -0.70      0.00
    4   -5   10     -1.78      0.00
    4   -5   11      1.85      0.00
    4   -5   12     -1.05      0.00
    4   -5   13      1.26      0.00
    4   -5   14      1.01      0.00
    4   -5   15     -0.52      0.00
    4   -5   16      0.05      0.00
    4   -5   17     -0.24      0.00
    4   -5   18     -0.08      0.00
    4   -5   19     -0.59      0.00
    4   -5   20     -0.84      0.00
   -4    4   21      0.32      0.00
   -4    4   20      0.92      0.00
   -4    4   19     -0.44      0.00
   -4    4   18     -0.50      0.00
   -4    4   17      1.40      0.00
   -4    4   16     -0.66      0.00
   -4    4   15     -0.14      0.00
   -4    4   14      1.72      0.00
   -4    4   13      0.44      0.00
   -4    4   12      2.70      0.00
   -4    4   11     -0.60      0.00
   -4    4   10     -0.87      0.00
   -4    4    9      3.33      0.00
   -4    4    8     -1.31      0.00
   -4    4    7      0.37      0.00
   -4    4    6      5.09      0.00
   -4    4    5     -0.51      0.00
   -4    4    4     -4.39      0.00
   -4    4    3     -2.39      0.00
   -4    4    2      4.40      0.00
   -4    4    1     10.14      0.00
   -4    4    0     -7.11      0.00
    4   -4    1    -11.65      0.00
    4   -4    2     24.71      0.00
    4   -4    3      6.33      0.00
    4   -4    4     -2.64      0.00
    4   -4    5      1.40      0.00
    4   -4    6     -6.09      0.00
    4   -4    7      1.36      0.00
    4   -4    8      0.11      0.00
    4   -4    9     -1.22      0.00
    4   -4   10      3.08      0.00
    4   -4   11      0.05      0.00
    4   -4   12     -1.34      0.00
    4   -4   13      0.29      0.00
    4   -4   14      0.08      0.00
    4   -4   15     -0.51      0.00
    4   -4   16      0.08      0.00
    4   -4   17      0.43      0.00
    4   -4   18     -0.82      0.00
    4   -4   19      0.63      0.00
    4   -4   20      0.67      0.00
   -4    3   21     -1.30      0.00
   -4    3   20     -0.33      0.00
   -4    3   19     -1.39      0.00
   -4    3   18      0.59      0.00
   -4    3   17     -2.34      0.00
   -4    3   16      2.06      0.00
   -4    3   15      0.78      0.00
   -4    3   14     -3.25      0.00
   -4    3   13     -0.66      0.00
   -4    3   12     -0.05      0.00
   -4    3   11     -3.58      0.00
   -4    3   10      0.46      0.00
   -4    3    9     -3.12      0.00
   -4    3    8     -2.83      0.00
   -4    3    7      1.59      0.00
   -4    3    6     -9.58      0.00
   -4    3    5      5.74      0.00
   -4    3    4     11.17      0.00
   -4    3    3    -15.16      0.00
   -4    3    2      0.36      0.00
   -4    3    1      9.12      0.00
   -4    3    0      2.94      0.00
    4   -3    1     -0.83      0.00
    4   -3    2    -21.82      0.00
    4   -3    3      0.11      0.00
    4   -3    4      3.31      0.00
    4   -3    5     -2.27      0.00
    4   -3    6      5.41      0.00
    4   -3    7      0.14      0.00
    4   -3    8      0.80      0.00
    4   -3    9      0.65      0.00
    4   -3   10     -3.21      0.00
    4   -3   11      2.29      0.00
    4   -3   12      0.21      0.00
    4   -3   13     -0.43      0.00
    4   -3   14     -0.36      0.00
    4   -3   15      1.24      0.00
    4   -3   16     -0.80      0.00
    4   -3   17     -0.24      0.00
    4   -3   18      1.26      0.00
    4   -3   19     -0.02      0.00
    4   -3   20     -0.17      0.00
   -4    2   21      0.63      0.00
   -4    2   20      0.25      0.00
   -4    2   19      2.52      0.00
   -4    2   18      0.16      0.00
   -4    2   17      0.14      0.00
   -4    2   16     -1.23      0.00
   -4    2   15      1.41      0.00
   -4    2   14      1.69      0.00
   -4    2   13     -0.15      0.00
   -4    2   12     -1.96      0.00
   -4    2   11      5.95      0.00
   -4    2   10     -0.13      0.00
   -4    2    9      2.05      0.00
   -4    2    8      9.59      0.00
   -4    2    7     -3.11      0.00
   -4    2    6      0.56      0.00
   -4    2    5     -2.13      0.00
   -4    2    4     -4.95      0.00
   -4    2    3     16.07      0.00
   -4    2    2    -13.93      0.00
   -4    2    1    -15.42      0.00
   -4    2    0     12.20      0.00
    4   -2    1     -0.43      0.00
    4   -2    2     11.94      0.00
    4   -2    3      2.36      0.00
    4   -2    4     -6.02      0.00
    4   -2    5      3.85      0.00
    4   -2    6     -4.16      0.00
    4   -2    7     -3.98      0.00
    4   -2    8      2.45      0.00
    4   -2    9     -0.76      0.00
    4   -2   10     -3.10      0.00
    4   -2   11      0.34      0.00
    4   -2   12     -0.09      0.00
    4   -2   13     -1.29      0.00
    4   -2   14     -0.34      0.00
    4   -2   15     -0.45      0.00
    4   -2   16      1.43      0.00
    4   -2   17     -0.66      0.00
    4   -2   18     -1.12      0.00
    4   -2   19      0.29      0.00
    4   -2   20      0.27      0.00
   -4    1   22      0.49      0.00
   -4    1   21      0.28      0.00
   -4    1   20     -0.90      0.00
   -4    1   19     -0.83      0.00
   -4    1   18      0.21      0.00
   -4    1   17      1.73      0.00
   -4    1   16     -1.70      0.00
   -4    1   15      0.62      0.00
   -4    1   14     -0.08      0.00
   -4    1   13     -1.45      0.00
   -4    1   12      3.48      0.00
   -4    1   11     -2.90      0.00
   -4    1   10     -2.96      0.00
   -4    1    9     -1.59      0.00
   -4    1    8    -11.46      0.00
   -4    1    7      7.19      0.00
   -4    1    6      2.09      0.00
   -4    1    5     -9.32      0.00
   -4    1    4      4.61      0.00
   -4    1    3     -4.19      0.00
   -4    1    2      9.20      0.00
   -4    1    1     12.59      0.00
   -4    1    0    -12.49      0.00
    4   -1    1     -1.34      0.00
    4   -1    2     -3.21      0.00
    4   -1    3     -6.72      0.00
    4   -1    4      2.23      0.00
    4   -1    5      1.23      0.00
    4   -1    6      1.95      0.00
    4   -1    7      0.51      0.00
    4   -1    8     -1.63      0.00
    4   -1    9      5.06      0.00
    4   -1   10      1.83      0.00
    4   -1   11     -2.22      0.00
    4   -1   12      2.64      0.00
    4   -1   13      2.61      0.00
    4   -1   14     -0.51      0.00
    4   -1   15     -1.34      0.00
    4   -1   16      1.66      0.00
    4   -1   17     -0.17      0.00
    4   -1   18      0.33      0.00
    4   -1   19     -0.88      0.00
   -4    0   22     -1.60      0.00
   -4    0   21      1.77      0.00
   -4    0   20     -0.82      0.00
   -4    0   19     -0.09      0.00
   -4    0   18     -0.08      0.00
   -4    0   17     -2.22      0.00
   -4    0   16     -0.46      0.00
   -4    0   15     -0.39      0.00
   -4    0   14     -0.35      0.00
   -4    0   13      2.00      0.00
   -4    0   12     -5.19      0.00
   -4    0   11      1.04      0.00
   -4    0   10      6.57      0.00
   -4    0    9     -3.49      0.00
   -4    0    8      8.52      0.00
   -4    0    7     -0.20      0.00
   -4    0    6     -0.81      0.00
   -4    0    5     12.24      0.00
   -4    0    4     -1.30      0.00
   -4    0    3     -2.02      0.00
   -4    0    2     -4.10      0.00
   -4    0    1     -3.83      0.00
    4    0    0      6.34      0.00
    4    0    1      3.44      0.00
    4    0    2      0.70      0.00
    4    0    3     10.46      0.00
    4    0    4     -3.81      0.00
    4    0    5     -1.77      0.00
    4    0    6      5.03      0.00
    4    0    7     -0.26      0.00
    4    0    8     -5.47      0.00
    4    0    9      0.53      0.00
    4    0   10      0.82      0.00
    4    0   11     -1.77      0.00
    4    0   12     -1.50      0.00
    4    0   13     -1.68      0.00
    4    0   14      1.36      0.00
    4    0   15     -1.02      0.00
    4    0   16     -0.54      0.00
    4    0   17      0.34      0.00
    4    0   18     -0.81      0.00
    4    0   19      0.62      0.00
   -4   -1   22     -0.92      0.00
   -4   -1   21     -0.67      0.00
   -4   -1   20      0.33      0.00
   -4   -1   19      0.00      0.00
   -4   -1   18     -1.21      0.00
   -4   -1   17      3.13      0.00
   -4   -1   16      0.53      0.00
   -4   -1   15     -1.04      0.00
   -4   -1   14      3.75      0.00
   -4   -1   13     -1.98      0.00
   -4   -1   12      2.49      0.00
   -4   -1   11      1.35      0.00
   -4   -1   10     -3.65      0.00
   -4   -1    9      4.24      0.00
   -4   -1    8     -4.89      0.00
   -4   -1    7     -7.11      0.00
   -4   -1    6      0.15      0.00
   -4   -1    5    -13.41      0.00
   -4   -1    4     -0.77      0.00
   -4   -1    3      8.30      0.00
   -4   -1    2     -5.12      0.00
   -4   -1    1     -1.85      0.00
    4    1    0      1.49      0.00
    4    1    1     -8.03      0.00
    4    1    2     -1.13      0.00
    4    1    3      0.10      0.00
    4    1    4     -1.57      0.00
    4    1    5     -4.18      0.00
    4    1    6     -3.17      0.00
    4    1    7      3.61      0.00
    4    1    8      2.87      0.00
    4    1    9     -4.75      0.00
    4    1   10      1.25      0.00
    4    1   11      2.52      0.00
    4    1   12     -2.11      0.00
    4    1   13      1.99      0.00
    4    1   14      0.23      0.00
    4    1   15     -1.16      0.00
    4    1   16      0.77      0.00
    4    1   17      1.01      0.00
    4    1   18     -0.04      0.00
    4    1   19      0.14      0.00
   -4   -2   22      0.20      0.00
   -4   -2   21     -0.42      0.00
   -4   -2   20      1.22      0.00
   -4   -2   19     -0.14      0.00
   -4   -2   18      2.40      0.00
   -4   -2   17     -1.09      0.00
   -4   -2   16      0.71      0.00
   -4   -2   15     -0.31      0.00
   -4   -2   14     -3.53      0.00
   -4   -2   13      0.26      0.00
   -4   -2   12      0.67      0.00
   -4   -2   11     -5.80      0.00
   -4   -2   10      2.21      0.00
   -4   -2    9     -2.49      0.00
   -4   -2    8     -1.53      0.00
   -4   -2    7     10.45      0.00
   -4   -2    6      2.66      0.00
   -4   -2    5      2.16      0.00
   -4   -2    4      5.65      0.00
   -4   -2    3     -5.57      0.00
   -4   -2    2     -0.28      0.00
   -4   -2    1      7.83      0.00
    4    2    0     -1.85      0.00
    4    2    1      6.09      0.00
    4    2    2     -4.46      0.00
    4    2    3     -4.88      0.00
    4    2    4      9.57      0.00
    4    2    5      1.29      0.00
    4    2    6     -2.92      0.00
    4    2    7      1.43      0.00
    4    2    8     -0.10      0.00
    4    2    9      1.19      0.00
    4    2   10      0.58      0.00
    4    2   11     -1.85      0.00
    4    2   12      2.08      0.00
    4    2   13     -1.40      0.00
    4    2   14      1.20      0.00
    4    2   15      0.65      0.00
    4    2   16     -1.63      0.00
    4    2   17      0.35      0.00
    4    2   18     -0.41      0.00
   -4   -3   22      0.17      0.00
   -4   -3   21      0.53      0.00
   -4   -3   20     -0.88      0.00
   -4   -3   19      0.42      0.00
   -4   -3   18     -1.71      0.00
   -4   -3   17     -2.64      0.00
   -4   -3   16      0.28      0.00
   -4   -3   15     -1.30      0.00
   -4   -3   14      2.90      0.00
   -4   -3   13      1.31      0.00
   -4   -3   12     -1.28      0.00
   -4   -3   11      6.25      0.00
   -4   -3   10      0.03      0.00
   -4   -3    9      0.37      0.00
   -4   -3    8      3.23      0.00
   -4   -3    7     -4.80      0.00
   -4   -3    6      0.32      0.00
   -4   -3    5     -0.61      0.00
   -4   -3    4     -5.54      0.00
   -4   -3    3      8.52      0.00
   -4   -3    2      0.19      0.00
   -4   -3    1    -13.24      0.00
    4    3    0      5.16      0.00
    4    3    1      2.65      0.00
    4    3    2      0.78      0.00
    4    3    3      3.10      0.00
    4    3    4     -4.62      0.00
    4    3    5      1.44      0.00
    4    3    6      3.57      0.00
    4    3    7     -5.70      0.00
    4    3    8      2.90      0.00
    4    3    9     -0.63      0.00
    4    3   10     -1.83      0.00
    4    3   11      2.15      0.00
    4    3   12     -0.28      0.00
    4    3   13     -2.00      0.00
    4    3   14     -0.39      0.00
    4    3   15      0.79      0.00
    4    3   16     -0.75      0.00
    4    3   17      0.87      0.00
    4    3   18     -0.24      0.00
   -4   -4   22      0.41      0.00
   -4   -4   21     -0.81      0.00
   -4   -4   20      0.70      0.00
   -4   -4   19     -1.79      0.00
   -4   -4   18      1.98      0.00
   -4   -4   17      2.41      0.00
   -4   -4   16     -0.62      0.00
   -4   -4   15      2.25      0.00
   -4   -4   14      0.43      0.00
   -4   -4   13     -2.60      0.00
   -4   -4   12      0.34      0.00
   -4   -4   11     -4.75      0.00
   -4   -4   10     -0.77      0.00
   -4   -4    9      2.90      0.00
   -4   -4    8     -6.06      0.00
   -4   -4    7     -0.94      0.00
   -4   -4    6      5.10      0.00
   -4   -4    5     -6.02      0.00
   -4   -4    4     -3.63      0.00
   -4   -4    3      3.56      0.00
   -4   -4    2      2.76      0.00
   -4   -4    1      4.51      0.00
    4    4    0     -3.58      0.00
    4    4    1     -3.98      0.00
    4    4    2      3.91      0.00
    4    4    3     -5.65      0.00
    4    4    4      0.12      0.00
    4    4    5     -0.29      0.00
    4    4    6     -1.56      0.00
    4    4    7      1.94      0.00
    4    4    8     -0.93      0.00
    4    4    9     -0.05      0.00
    4    4   10      0.65      0.00
    4    4   11     -0.87      0.00
    4    4   12     -1.39      0.00
    4    4   13      3.83      0.00
    4    4   14     -1.50      0.00
    4    4   15      0.48      0.00
    4    4   16      0.97      0.00
    4    4   17     -1.35      0.00
   -4   -5   22     -1.14      0.00
   -4   -5   21      0.43      0.00
   -4   -5   20      0.23      0.00
   -4   -5   19     -0.62      0.00
   -4   -5   18     -0.40      0.00
   -4   -5   17     -0.82      0.00
   -4   -5   16      0.23      0.00
   -4   -5   15     -3.65      0.00
   -4   -5   14     -1.36      0.00
   -4   -5   13      2.45      0.00
   -4   -5   12      1.32      0.00
   -4   -5   11      0.36      0.00
   -4   -5   10      0.99      0.00
   -4   -5    9      0.28      0.00
   -4   -5    8      0.53      0.00
   -4   -5    7     -0.31      0.00
   -4   -5    6     -0.31      0.00
   -4   -5    5     10.79      0.00
   -4   -5    4     -0.66      0.00
   -4   -5    3    -10.27      0.00
   -4   -5    2      4.53      0.00
   -4   -5    1     -2.84      0.00
    4    5    0     -4.10      0.00
    4    5    1      4.84      0.00
    4    5    2     -1.48      0.00
    4    5    3      2.73      0.00
    4    5    4      2.56      0.00
    4    5    5     -1.74      0.00
    4    5    6      1.09      0.00
    4    5    7      0.78      0.00
    4    5    8     -1.94      0.00
    4    5    9      2.08      0.00
    4    5   10     -0.36      0.00
    4    5   11      0.05      0.00
    4    5   12      1.39      0.00
    4    5   13     -1.59      0.00
    4    5   14     -0.64      0.00
    4    5   15      0.17      0.00
    4    5   16     -0.66      0.00
    4    5   17      0.40      0.00
   -4   -6   22      0.85      0.00
   -4   -6   21     -1.63      0.00
   -4   -6   20      0.71      0.00
   -4   -6   19      2.78      0.00
   -4   -6   18     -0.33      0.00
   -4   -6   17      0.83      0.00
   -4   -6   16      1.15      0.00
   -4   -6   15      1.99      0.00
   -4   -6   14      0.02      0.00
   -4   -6   13     -0.06      0.00
   -4   -6   12     -1.23      0.00
   -4   -6   11      2.21      0.00
   -4   -6   10     -3.79      0.00
   -4   -6    9      0.63      0.00
   -4   -6    8      5.19      0.00
   -4   -6    7     -2.65      0.00
   -4   -6    6     -4.48      0.00
   -4   -6    5     -1.51      0.00
   -4   -6    4      0.31      0.00
   -4   -6    3      1.34      0.00
   -4   -6    2     -0.01      0.00
   -4   -6    1      3.11      0.00
    4    6    0      5.42      0.00
    4    6    1     -4.01      0.00
    4    6    2      0.52      0.00
    4    6    3      0.80      0.00
    4    6    4     -4.25      0.00
    4    6    5      1.67      0.00
    4    6    6      0.94      0.00
    4    6    7     -1.49      0.00
    4    6    8      2.75      0.00
    4    6    9     -2.65      0.00
    4    6   10     -1.13      0.00
    4    6   11      0.66      0.00
    4    6   12     -1.85      0.00
    4    6   13      1.45      0.00
    4    6   14      0.93      0.00
    4    6   15     -0.70      0.00
    4    6   16      1.52      0.00
   -4   -7   22      1.30      0.00
   -4   -7   21      1.38      0.00
   -4   -7   20     -1.47      0.00
   -4   -7   19     -1.60      0.00
   -4   -7   18     -1.37      0.00
   -4   -7   17     -0.59      0.00
   -4   -7   16     -1.94      0.00
   -4   -7   15      0.20      0.00
   -4   -7   14     -0.15      0.00
   -4   -7   13     -1.15      0.00
   -4   -7   12      0.27      0.00
   -4   -7   11      0.79      0.00
   -4   -7   10      0.01      0.00
   -4   -7    9     -2.01      0.00
   -4   -7    8     -3.60      0.00
   -4   -7    7      4.81      0.00
   -4   -7    6      0.72      0.00
   -4   -7    5     -1.55      0.00
   -4   -7    4      4.72      0.00
   -4   -7    3     -0.20      0.00
   -4   -7    2     -2.43      0.00
   -4   -7    1     -0.32      0.00
    4    7    0     -3.93      0.00
    4    7    1     -0.86      0.00
    4    7    2      1.30      0.00
    4    7    3     -2.40      0.00
    4    7    4      3.63      0.00
    4    7    5      0.62      0.00
    4    7    6     -4.86      0.00
    4    7    7      1.44      0.00
    4    7    8     -0.95      0.00
    4    7    9      1.53      0.00
    4    7   10      2.20      0.00
    4    7   11      0.11      0.00
    4    7   12      0.60      0.00
    4    7   13      0.21      0.00
    4    7   14     -0.89      0.00
    4    7   15     -1.04      0.00
   -4   -8   22     -0.83      0.00
   -4   -8   21     -0.07      0.00
   -4   -8   20     -0.79      0.00
   -4   -8   19      1.01      0.00
   -4   -8   18      0.77      0.00
   -4   -8   17      0.87      0.00
   -4   -8   16      0.94      0.00
   -4   -8   15      0.56      0.00
   -4   -8   14     -0.56      0.00
   -4   -8   13      1.05      0.00
   -4   -8   12     -1.87      0.00
   -4   -8   11     -0.26      0.00
   -4   -8   10      4.90      0.00
   -4   -8    9      0.54      0.00
   -4   -8    8     -0.35      0.00
   -4   -8    7     -0.60      0.00
   -4   -8    6     -1.11      0.00
   -4   -8    5     -0.16      0.00
   -4   -8    4     -2.57      0.00
   -4   -8    3     -1.68      0.00
   -4   -8    2      3.16      0.00
   -4   -8    1     -0.90      0.00
    4    8    0      0.81      0.00
    4    8    1      4.73      0.00
    4    8    2     -2.59      0.00
    4    8    3      2.13      0.00
    4    8    4     -2.13      0.00
    4    8    5     -0.04      0.00
    4    8    6      4.90      0.00
    4    8    7     -1.51      0.00
    4    8    8     -0.07      0.00
    4    8    9     -0.18      0.00
    4    8   10     -1.38      0.00
    4    8   11     -1.55      0.00
    4    8   12      0.21      0.00
    4    8   13     -0.74      0.00
    4    8   14      1.15      0.00
    4    8   15      1.81      0.00
   -4   -9   21      0.38      0.00
   -4   -9   20      0.35      0.00
   -4   -9   19      0.54      0.00
   -4   -9   18     -0.65      0.00
   -4   -9   17      0.10      0.00
   -4   -9   16      0.42      0.00
   -4   -9   15     -0.97      0.00
   -4   -9   14      1.20      0.00
   -4   -9   13      0.61      0.00
   -4   -9   12      0.80      0.00
   -4   -9   11     -1.75      0.00
   -4   -9   10     -3.18      0.00
   -4   -9    9     -0.94      0.00
   -4   -9    8      1.33      0.00
   -4   -9    7     -2.53      0.00
   -4   -9    6      2.15      0.00
   -4   -9    5      1.69      0.00
   -4   -9    4     -0.40      0.00
   -4   -9    3      2.11      0.00
   -4   -9    2     -2.43      0.00
   -4   -9    1      1.98      0.00
    4    9    0      0.77      0.00
    4    9    1     -6.28      0.00
    4    9    2      4.19      0.00
    4    9    3     -0.27      0.00
    4    9    4     -2.82      0.00
    4    9    5      1.08      0.00
    4    9    6     -2.50      0.00
    4    9    7     -0.07      0.00
    4    9    8      1.57      0.00
    4    9    9     -1.07      0.00
    4    9   10      0.27      0.00
    4    9   11      1.11      0.00
    4    9   12     -0.70      0.00
    4    9   13     -0.07      0.00
    4    9   14     -0.25      0.00
   -4  -10   21      0.50      0.00
   -4  -10   20     -0.10      0.00
   -4  -10   19     -0.25      0.00
   -4  -10   18      0.36      0.00
   -4  -10   17     -0.62      0.00
   -4  -10   16     -1.73      0.00
   -4  -10   15      1.15      0.00
   -4  -10   14     -1.50      0.00
   -4  -10   13     -1.82      0.00
   -4  -10   12      1.55      0.00
   -4  -10   11      0.12      0.00
   -4  -10   10      1.74      0.00
   -4  -10    9      1.00      0.00
   -4  -10    8      0.06      0.00
   -4  -10    7      3.09      0.00
   -4  -10    6     -1.90      0.00
   -4  -10    5     -1.02      0.00
   -4  -10    4      2.37      0.00
   -4  -10    3     -3.26      0.00
   -4  -10    2      0.04      0.00
   -4  -10    1     -0.15      0.00
    4   10    0     -1.22      0.00
    4   10    1      2.35      0.00
    4   10    2     -3.86      0.00
    4   10    3      0.79      0.00
    4   10    4      3.79      0.00
    4   10    5     -0.76      0.00
    4   10    6      0.19      0.00
    4   10    7      0.58      0.00
    4   10    8     -1.95      0.00
    4   10    9      1.32      0.00
    4   10   10      0.67      0.00
    4   10   11     -0.70      0.00
    4   10   12      1.26      0.00
    4   10   13      0.30      0.00
   -4  -11   20      0.33      0.00
   -4  -11   19     -0.31      0.00
   -4  -11   18      0.04      0.00
   -4  -11   17      0.18      0.00
   -4  -11   16      0.10      0.00
   -4  -11   15     -0.08      0.00
   -4  -11   14      1.97      0.00
   -4  -11   13      1.35      0.00
   -4  -11   12     -1.19      0.00
   -4  -11   11      0.33      0.00
   -4  -11   10      0.09      0.00
   -4  -11    9     -2.65      0.00
   -4  -11    8     -0.33      0.00
   -4  -11    7     -1.19      0.00
   -4  -11    6     -1.27      0.00
   -4  -11    5      1.29      0.00
   -4  -11    4     -2.49      0.00
   -4  -11    3      2.85      0.00
   -4  -11    2      0.45      0.00
   -4  -11    1     -1.08      0.00
    4   11    0      3.43      0.00
    4   11    1      1.22      0.00
    4   11    2      0.40      0.00
    4   11    3      0.39      0.00
    4   11    4     -2.38      0.00
    4   11    5     -0.58      0.00
    4   11    6      1.85      0.00
    4   11    7     -1.20      0.00
    4   11    8      0.64      0.00
    4   11    9      0.19      0.00
    4   11   10      0.24      0.00
    4   11   11      0.22      0.00
    4   11   12     -1.23      0.00
   -4  -12   19     -1.23      0.00
   -4  -12   18      0.72      0.00
   -4  -12   17      1.30      0.00
   -4  -12   16      0.11      0.00
   -4  -12   15     -1.43      0.00
   -4  -12   14     -0.27      0.00
   -4  -12   13     -2.03      0.00
   -4  -12   12      0.70      0.00
   -4  -12   11     -0.65      0.00
   -4  -12   10      0.31      0.00
   -4  -12    9      2.96      0.00
   -4  -12    8     -1.78      0.00
   -4  -12    7      1.75      0.00
   -4  -12    6      1.08      0.00
   -4  -12    5     -1.01      0.00
   -4  -12    4      1.72      0.00
   -4  -12    3     -0.01      0.00
   -4  -12    2     -1.18      0.00
   -4  -12    1      0.46      0.00
    4   12    0     -2.88      0.00
    4   12    1     -1.99      0.00
    4   12    2      1.22      0.00
    4   12    3     -1.24      0.00
    4   12    4      1.18      0.00
    4   12    5      0.51      0.00
    4   12    6     -1.35      0.00
    4   12    7      1.67      0.00
    4   12    8     -1.18      0.00
    4   12    9     -0.66      0.00
    4   12   10     -0.80      0.00
    4   12   11      0.22      0.00
   -4  -13   19      0.77      0.00
   -4  -13   18     -1.39      0.00
   -4  -13   17      0.17      0.00
   -4  -13   16      1.01      0.00
   -4  -13   15      0.84      0.00
   -4  -13   14     -0.14      0.00
   -4  -13   13      1.77      0.00
   -4  -13   12     -0.18      0.00
   -4  -13   11     -0.01      0.00
   -4  -13   10      0.15      0.00
   -4  -13    9     -0.73      0.00
   -4  -13    8      0.46      0.00
   -4  -13    7      0.02      0.00
   -4  -13    6     -0.93      0.00
   -4  -13    5      1.28      0.00
   -4  -13    4     -1.37      0.00
   -4  -13    3     -1.10      0.00
   -4  -13    2      1.13      0.00
   -4  -13    1     -0.10      0.00
    4   13    0      1.36      0.00
    4   13    1      1.12      0.00
    4   13    2     -1.84      0.00
    4   13    3      0.23      0.00
    4   13    4      0.22      0.00
    4   13    5     -0.60      0.00
    4   13    6     -0.07      0.00
    4   13    7      0.45      0.00
    4   13    8      0.19      0.00
    4   13    9     -0.18      0.00
   -4  -14   18      0.34      0.00
   -4  -14   17     -1.18      0.00
   -4  -14   16     -1.45      0.00
   -4  -14   15     -0.08      0.00
   -4  -14   14     -0.32      0.00
   -4  -14   13     -1.43      0.00
   -4  -14   12      0.37      0.00
   -4  -14   11     -0.59      0.00
   -4  -14   10     -0.13      0.00
   -4  -14    9     -0.28      0.00
   -4  -14    8     -0.28      0.00
   -4  -14    7     -1.59      0.00
   -4  -14    6      1.15      0.00
   -4  -14    5     -1.24      0.00
   -4  -14    4      1.07      0.00
   -4  -14    3      1.46      0.00
   -4  -14    2     -1.70      0.00
   -4  -14    1     -1.50      0.00
    4   14    0      0.71      0.00
    4   14    1      0.60      0.00
    4   14    2      1.93      0.00
    4   14    3     -0.58      0.00
    4   14    4      0.53      0.00
    4   14    5      0.58      0.00
    4   14    6     -0.04      0.00
    4   14    7      0.08      0.00
    4   14    8     -0.04      0.00
   -4  -15   16      0.65      0.00
   -4  -15   15      0.07      0.00
   -4  -15   14      1.07      0.00
   -4  -15   13      0.79      0.00
   -4  -15   12      0.59      0.00
   -4  -15   11     -0.50      0.00
   -4  -15   10      0.17      0.00
   -4  -15    9      1.08      0.00
   -4  -15    8      0.97      0.00
   -4  -15    7      1.00      0.00
   -4  -15    6      0.16      0.00
   -4  -15    5     -0.40      0.00
   -4  -15    4     -1.51      0.00
   -4  -15    3      0.64      0.00
   -4  -15    2      2.18      0.00
   -4  -15    1      0.85      0.00
    4   15    0     -0.31      0.00
    4   15    1     -1.48      0.00
    4   15    2      0.26      0.00
    4   15    3     -0.15      0.00
    4   15    4     -1.21      0.00
    4   15    5     -0.62      0.00
    4   15    6     -0.70      0.00
   -4  -16   15      0.08      0.00
   -4  -16   14     -1.02      0.00
   -4  -16   13     -0.03      0.00
   -4  -16   12     -1.43      0.00
   -4  -16   11      0.74      0.00
   -4  -16   10     -0.32      0.00
   -4  -16    9     -1.33      0.00
   -4  -16    8     -1.01      0.00
   -4  -16    7     -0.92      0.00
   -4  -16    6     -0.35      0.00
   -4  -16    5      1.21      0.00
   -4  -16    4      0.02      0.00
   -4  -16    3     -0.47      0.00
   -4  -16    2     -1.01      0.00
   -4  -16    1     -1.20      0.00
    4   16    0     -1.32      0.00
    4   16    1      1.19      0.00
    4   16    2     -1.05      0.00
    4   16    3     -0.02      0.00
    4   16    4      1.96      0.00
   -4  -17   12      1.44      0.00
   -4  -17   11     -0.55      0.00
   -4  -17   10      0.39      0.00
   -4  -17    9      1.87      0.00
   -4  -17    8      0.85      0.00
   -4  -17    7      0.28      0.00
   -4  -17    6      1.15      0.00
   -4  -17    5     -0.58      0.00
   -4  -17    4     -0.45      0.00
   -4  -17    3      0.05      0.00
   -4  -17    2      1.36      0.00
   -4  -17    1      1.34      0.00
    4   17    0      0.18      0.00
    4   17    1      0.38      0.00
   -4  -18    8     -0.51      0.00
   -4  -18    7     -0.81      0.00
   -4  -18    6     -0.36      0.00
   -4  -18    5      0.26      0.00
   -4  -18    4      0.12      0.00
   -5   19    1      1.09      0.00
   -5   19    0     -0.39      0.00
    5  -19    1     -0.76      0.00
    5  -19    2     -0.39      0.00
    5  -19    3      0.02      0.00
    5  -19    4     -0.46      0.00
    5  -19    5     -1.06      0.00
    5  -19    6     -0.57      0.00
    5  -19    7     -0.25      0.00
   -5   18    5      0.84      0.00
   -5   18    4      0.16      0.00
   -5   18    3     -0.87      0.00
   -5   18    2     -1.72      0.00
   -5   18    1     -0.95      0.00
   -5   18    0      1.05      0.00
    5  -18    1      0.36      0.00
    5  -18    2     -0.42      0.00
    5  -18    3     -0.02      0.00
    5  -18    4      1.15      0.00
    5  -18    5      1.04      0.00
    5  -18    6      0.75      0.00
    5  -18    7     -0.09      0.00
    5  -18    8     -0.51      0.00
    5  -18    9     -0.44      0.00
    5  -18   10      0.95      0.00
   -5   17    7      0.54      0.00
   -5   17    6     -0.92      0.00
   -5   17    5     -1.60      0.00
   -5   17    4     -0.52      0.00
   -5   17    3      2.65      0.00
   -5   17    2     -0.39      0.00
   -5   17    1     -0.16      0.00
   -5   17    0      0.06      0.00
    5  -17    1     -0.01      0.00
    5  -17    2     -0.33      0.00
    5  -17    3      0.94      0.00
    5  -17    4     -0.70      0.00
    5  -17    5     -1.14      0.00
    5  -17    6     -0.66      0.00
    5  -17    7      0.22      0.00
    5  -17    8      0.53      0.00
    5  -17    9      0.74      0.00
    5  -17   10     -0.06      0.00
    5  -17   11      0.55      0.00
    5  -17   12     -1.04      0.00
   -5   16    9      0.87      0.00
   -5   16    8     -1.96      0.00
   -5   16    7      0.67      0.00
   -5   16    6      1.14      0.00
   -5   16    5      0.19      0.00
   -5   16    4      0.06      0.00
   -5   16    3     -0.75      0.00
   -5   16    2      1.22      0.00
   -5   16    1     -0.74      0.00
   -5   16    0     -1.09      0.00
    5  -16    1      2.11      0.00
    5  -16    2     -0.48      0.00
    5  -16    3     -0.81      0.00
    5  -16    4      0.91      0.00
    5  -16    5      1.48      0.00
    5  -16    6     -1.59      0.00
    5  -16    7      1.49      0.00
    5  -16    8      0.17      0.00
    5  -16    9     -1.24      0.00
    5  -16   10     -0.60      0.00
    5  -16   11      0.75      0.00
    5  -16   12      0.26      0.00
    5  -16   13      0.35      0.00
    5  -16   14     -1.94      0.00
   -5   15   11     -0.01      0.00
   -5   15   10      0.15      0.00
   -5   15    9     -0.57      0.00
   -5   15    8      0.98      0.00
   -5   15    7     -0.01      0.00
   -5   15    6      0.02      0.00
   -5   15    5      0.54      0.00
   -5   15    4     -0.98      0.00
   -5   15    3     -0.14      0.00
   -5   15    2      0.95      0.00
   -5   15    1      1.08      0.00
   -5   15    0      0.04      0.00
    5  -15    1     -1.41      0.00
    5  -15    2      0.62      0.00
    5  -15    3     -0.77      0.00
    5  -15    4     -1.65      0.00
    5  -15    5      0.48      0.00
    5  -15    6      0.19      0.00
    5  -15    7     -1.81      0.00
    5  -15    8     -0.02      0.00
    5  -15    9      0.48      0.00
    5  -15   10     -1.08      0.00
    5  -15   11     -1.58      0.00
    5  -15   12      0.00      0.00
    5  -15   13     -0.61      0.00
    5  -15   14      1.11      0.00
    5  -15   15      0.16      0.00
   -5   14   12      0.50      0.00
   -5   14   11      0.33      0.00
   -5   14   10     -0.33      0.00
   -5   14    9      0.72      0.00
   -5   14    8     -0.73      0.00
   -5   14    7     -0.95      0.00
   -5   14    6      0.64      0.00
   -5   14    5     -1.19      0.00
   -5   14    4      1.34      0.00
   -5   14    3     -1.09      0.00
   -5   14    2     -2.00      0.00
   -5   14    1      0.10      0.00
   -5   14    0     -0.08      0.00
    5  -14    1     -0.43      0.00
    5  -14    2      0.33      0.00
    5  -14    3      1.22      0.00
    5  -14    4      0.59      0.00
    5  -14    5      0.02      0.00
    5  -14    6      1.02      0.00
    5  -14    7     -0.41      0.00
    5  -14    8      1.27      0.00
    5  -14    9      1.32      0.00
    5  -14   10      1.33      0.00
    5  -14   11      1.38      0.00
    5  -14   12      0.64      0.00
    5  -14   13      0.68      0.00
    5  -14   14      0.10      0.00
    5  -14   15     -0.37      0.00
    5  -14   16      0.27      0.00
   -5   13   13     -0.52      0.00
   -5   13   12     -1.35      0.00
   -5   13   11     -0.32      0.00
   -5   13   10     -0.67      0.00
   -5   13    9      0.14      0.00
   -5   13    8      0.37      0.00
   -5   13    7     -0.13      0.00
   -5   13    6      0.28      0.00
   -5   13    5     -0.04      0.00
   -5   13    4     -0.17      0.00
   -5   13    3      2.27      0.00
   -5   13    2      0.99      0.00
   -5   13    1     -0.45      0.00
   -5   13    0      1.39      0.00
    5  -13    1     -0.04      0.00
    5  -13    2      0.37      0.00
    5  -13    3     -0.61      0.00
    5  -13    4      0.09      0.00
    5  -13    5     -0.16      0.00
    5  -13    6      0.05      0.00
    5  -13    7      0.80      0.00
    5  -13    8     -2.33      0.00
    5  -13    9     -0.89      0.00
    5  -13   10      0.32      0.00
    5  -13   11     -1.55      0.00
    5  -13   12     -0.11      0.00
    5  -13   13     -1.13      0.00
    5  -13   14     -0.46      0.00
    5  -13   15      0.27      0.00
    5  -13   16     -0.21      0.00
    5  -13   17      0.77      0.00
   -5   12   15     -0.79      0.00
   -5   12   14      0.72      0.00
   -5   12   13     -0.19      0.00
   -5   12   12      2.22      0.00
   -5   12   11      0.48      0.00
   -5   12   10      1.34      0.00
   -5   12    9     -0.44      0.00
   -5   12    8      0.14      0.00
   -5   12    7     -0.01      0.00
   -5   12    6      0.45      0.00
   -5   12    5      0.49      0.00
   -5   12    4     -1.41      0.00
   -5   12    3     -1.78      0.00
   -5   12    2     -0.01      0.00
   -5   12    1     -1.78      0.00
   -5   12    0     -1.56      0.00
    5  -12    1      0.90      0.00
    5  -12    2     -2.09      0.00
    5  -12    3      1.77      0.00
    5  -12    4     -0.67      0.00
    5  -12    5     -1.75      0.00
    5  -12    6      0.29      0.00
    5  -12    7     -0.46      0.00
    5  -12    8      0.82      0.00
    5  -12    9     -0.16      0.00
    5  -12   10     -1.01      0.00
    5  -12   11     -0.01      0.00
    5  -12   12     -0.04      0.00
    5  -12   13      0.84      0.00
    5  -12   14      0.09      0.00
    5  -12   15     -0.39      0.00
    5  -12   16      0.51      0.00
    5  -12   17     -0.59      0.00
   -5   11   16     -0.16      0.00
   -5   11   15     -0.06      0.00
   -5   11   14      1.64      0.00
   -5   11   13     -0.03      0.00
   -5   11   12     -1.68      0.00
   -5   11   11      0.42      0.00
   -5   11   10     -2.18      0.00
   -5   11    9      0.25      0.00
   -5   11    8      1.23      0.00
   -5   11    7     -1.91      0.00
   -5   11    6     -0.43      0.00
   -5   11    5      1.20      0.00
   -5   11    4      0.11      0.00
   -5   11    3      1.08      0.00
   -5   11    2      1.54      0.00
   -5   11    1      2.25      0.00
   -5   11    0      2.05      0.00
    5  -11    1     -0.89      0.00
    5  -11    2      1.34      0.00
    5  -11    3     -1.34      0.00
    5  -11    4     -0.18      0.00
    5  -11    5      2.22      0.00
    5  -11    6     -0.48      0.00
    5  -11    7      0.87      0.00
    5  -11    8      1.38      0.00
    5  -11    9     -1.04      0.00
    5  -11   10      2.26      0.00
    5  -11   11      1.25      0.00
    5  -11   12     -1.21      0.00
    5  -11   13      0.93      0.00
    5  -11   14      0.04      0.00
    5  -11   15      0.37      0.00
    5  -11   16     -0.70      0.00
    5  -11   17     -0.35      0.00
    5  -11   18      0.02      0.00
   -5   10   17      0.05      0.00
   -5   10   16      0.15      0.00
   -5   10   15     -0.56      0.00
   -5   10   14     -0.90      0.00
   -5   10   13     -1.10      0.00
   -5   10   12      0.06      0.00
   -5   10   11     -0.19      0.00
   -5   10   10      0.89      0.00
   -5   10    9      0.01      0.00
   -5   10    8     -0.44      0.00
   -5   10    7      3.07      0.00
   -5   10    6     -0.93      0.00
   -5   10    5     -1.94      0.00
   -5   10    4      3.31      0.00
   -5   10    3     -3.35      0.00
   -5   10    2     -1.07      0.00
   -5   10    1     -0.38      0.00
   -5   10    0     -2.87      0.00
    5  -10    1      1.22      0.00
    5  -10    2     -0.78      0.00
    5  -10    3     -0.08      0.00
    5  -10    4      3.67      0.00
    5  -10    5     -2.93      0.00
    5  -10    6     -1.06      0.00
    5  -10    7     -0.19      0.00
    5  -10    8     -0.89      0.00
    5  -10    9     -0.51      0.00
    5  -10   10     -1.26      0.00
    5  -10   11     -0.35      0.00
    5  -10   12     -0.17      0.00
    5  -10   13      0.00      0.00
    5  -10   14     -0.55      0.00
    5  -10   15     -1.23      0.00
    5  -10   16      1.59      0.00
    5  -10   17      0.15      0.00
    5  -10   18     -0.29      0.00
   -5    9   17     -0.48      0.00
   -5    9   16      0.66      0.00
   -5    9   15     -1.22      0.00
   -5    9   14      0.59      0.00
   -5    9   13      2.02      0.00
   -5    9   12     -0.01      0.00
   -5    9   11      0.81      0.00
   -5    9   10      1.18      0.00
   -5    9    9     -2.33      0.00
   -5    9    8     -0.78      0.00
   -5    9    7     -0.11      0.00
   -5    9    6     -0.68      0.00
   -5    9    5      0.57      0.00
   -5    9    4     -2.58      0.00
   -5    9    3      2.40      0.00
   -5    9    2      0.71      0.00
   -5    9    1     -2.88      0.00
   -5    9    0      3.81      0.00
    5   -9    1     -2.53      0.00
    5   -9    2      0.58      0.00
    5   -9    3      0.16      0.00
    5   -9    4     -4.57      0.00
    5   -9    5      4.82      0.00
    5   -9    6      0.26      0.00
    5   -9    7     -1.76      0.00
    5   -9    8      2.07      0.00
    5   -9    9      0.91      0.00
    5   -9   10     -0.25      0.00
    5   -9   11      1.64      0.00
    5   -9   12     -0.74      0.00
    5   -9   13     -0.55      0.00
    5   -9   14      0.66      0.00
    5   -9   15      0.98      0.00
    5   -9   16     -0.01      0.00
    5   -9   17      0.18      0.00
    5   -9   18      0.48      0.00
    5   -9   19     -2.05      0.00
   -5    8   18      0.15      0.00
   -5    8   17      0.87      0.00
   -5    8   16      0.02      0.00
   -5    8   15      1.23      0.00
   -5    8   14     -0.19      0.00
   -5    8   13     -0.61      0.00
   -5    8   12     -0.57      0.00
   -5    8   11     -1.17      0.00
   -5    8   10     -1.95      0.00
   -5    8    9      4.84      0.00
   -5    8    8     -2.72      0.00
   -5    8    7     -0.34      0.00
   -5    8    6      3.35      0.00
   -5    8    5     -1.24      0.00
   -5    8    4      0.63      0.00
   -5    8    3      0.90      0.00
   -5    8    2     -2.34      0.00
   -5    8    1      4.10      0.00
   -5    8    0     -0.80      0.00
    5   -8    1     -0.16      0.00
    5   -8    2      3.46      0.00
    5   -8    3     -0.59      0.00
    5   -8    4     -0.20      0.00
    5   -8    5     -1.47      0.00
    5   -8    6      1.01      0.00
    5   -8    7      2.76      0.00
    5   -8    8     -2.73      0.00
    5   -8    9     -1.54      0.00
    5   -8   10     -0.10      0.00
    5   -8   11     -0.79      0.00
    5   -8   12      0.99      0.00
    5   -8   13      0.03      0.00
    5   -8   14      0.86      0.00
    5   -8   15     -2.43      0.00
    5   -8   16      0.44      0.00
    5   -8   17     -0.90      0.00
    5   -8   18     -0.60      0.00
    5   -8   19      1.54      0.00
   -5    7   19     -2.50      0.00
   -5    7   18     -0.50      0.00
   -5    7   17     -0.46      0.00
   -5    7   16     -0.82      0.00
   -5    7   15      0.08      0.00
   -5    7   14     -2.32      0.00
   -5    7   13      0.36      0.00
   -5    7   12      1.97      0.00
   -5    7   11     -0.02      0.00
   -5    7   10      0.79      0.00
   -5    7    9     -1.06      0.00
   -5    7    8      1.38      0.00
   -5    7    7      0.73      0.00
   -5    7    6     -3.30      0.00
   -5    7    5      2.45      0.00
   -5    7    4      0.24      0.00
   -5    7    3     -1.52      0.00
   -5    7    2      1.65      0.00
   -5    7    1     -2.75      0.00
   -5    7    0      2.38      0.00
    5   -7    1     -2.63      0.00
    5   -7    2     -7.68      0.00
    5   -7    3      5.79      0.00
    5   -7    4      1.81      0.00
    5   -7    5     -4.15      0.00
    5   -7    6     -2.52      0.00
    5   -7    7      0.15      0.00
    5   -7    8      1.40      0.00
    5   -7    9      1.08      0.00
    5   -7   10      0.43      0.00
    5   -7   11     -0.77      0.00
    5   -7   12      0.02      0.00
    5   -7   13      0.39      0.00
    5   -7   14     -1.12      0.00
    5   -7   15      1.10      0.00
    5   -7   16     -0.15      0.00
    5   -7   17      0.62      0.00
    5   -7   18      1.07      0.00
    5   -7   19     -1.02      0.00
   -5    6   19      2.04      0.00
   -5    6   18     -0.06      0.00
   -5    6   17      0.01      0.00
   -5    6   16      1.37      0.00
   -5    6   15      0.77      0.00
   -5    6   14      1.40      0.00
   -5    6   13     -0.51      0.00
   -5    6   12     -1.28      0.00
   -5    6   11      1.08      0.00
   -5    6   10     -1.55      0.00
   -5    6    9     -0.87      0.00
   -5    6    8      2.83      0.00
   -5    6    7     -2.10      0.00
   -5    6    6      1.22      0.00
   -5    6    5     -0.46      0.00
   -5    6    4     -3.16      0.00
   -5    6    3      5.44      0.00
   -5    6    2     -1.67      0.00
   -5    6    1     -6.47      0.00
   -5    6    0      3.89      0.00
    5   -6    1      9.74      0.00
    5   -6    2     -2.07      0.00
    5   -6    3     -5.61      0.00
    5   -6    4      4.02      0.00
    5   -6    5      4.42      0.00
    5   -6    6      0.74      0.00
    5   -6    7     -1.43      0.00
    5   -6    8      1.55      0.00
    5   -6    9     -1.13      0.00
    5   -6   10      0.21      0.00
    5   -6   11      0.97      0.00
    5   -6   12     -0.33      0.00
    5   -6   13      0.48      0.00
    5   -6   14      0.45      0.00
    5   -6   15      0.07      0.00
    5   -6   16      0.00      0.00
    5   -6   17     -0.42      0.00
    5   -6   18     -0.21      0.00
    5   -6   19      0.11      0.00
   -5    5   20      0.94      0.00
   -5    5   19     -0.72      0.00
   -5    5   18     -0.01      0.00
   -5    5   17      0.32      0.00
   -5    5   16     -1.85      0.00
   -5    5   15     -0.43      0.00
   -5    5   14      0.47      0.00
   -5    5   13     -1.64      0.00
   -5    5   12      1.79      0.00
   -5    5   11     -1.52      0.00
   -5    5   10      0.97      0.00
   -5    5    9     -0.72      0.00
   -5    5    8     -3.31      0.00
   -5    5    7      0.27      0.00
   -5    5    6      1.17      0.00
   -5    5    5     -0.99      0.00
   -5    5    4     -2.20      0.00
   -5    5    3     -0.65      0.00
   -5    5    2      4.87      0.00
   -5    5    1      2.93      0.00
   -5    5    0    -12.13      0.00
    5   -5    1     -3.56      0.00
    5   -5    2     12.10      0.00
    5   -5    3     -5.52      0.00
    5   -5    4     -4.65      0.00
    5   -5    5      0.59      0.00
    5   -5    6     -2.28      0.00
    5   -5    7      1.69      0.00
    5   -5    8     -0.19      0.00
    5   -5    9     -1.60      0.00
    5   -5   10      2.23      0.00
    5   -5   11     -2.07      0.00
    5   -5   12     -1.79      0.00
    5   -5   13      0.85      0.00
    5   -5   14     -0.45      0.00
    5   -5   15     -0.50      0.00
    5   -5   16      0.47      0.00
    5   -5   17      0.36      0.00
    5   -5   18     -0.87      0.00
    5   -5   19      0.89      0.00
   -5    4   20     -0.22      0.00
   -5    4   19     -0.48      0.00
   -5    4   18      0.69      0.00
   -5    4   17     -1.47      0.00
   -5    4   16      2.65      0.00
   -5    4   15     -0.69      0.00
   -5    4   14     -1.32      0.00
   -5    4   13      1.43      0.00
   -5    4   12      0.49      0.00
   -5    4   11     -0.26      0.00
   -5    4   10      3.14      0.00
   -5    4    9     -0.60      0.00
   -5    4    8      2.62      0.00
   -5    4    7      2.74      0.00
   -5    4    6     -3.69      0.00
   -5    4    5      7.20      0.00
   -5    4    4      1.04      0.00
   -5    4    3    -11.36      0.00
   -5    4    2      4.75      0.00
   -5    4    1      6.48      0.00
   -5    4    0      3.45      0.00
    5   -4    1     -2.64      0.00
    5   -4    2     -8.22      0.00
    5   -4    3      8.91      0.00
    5   -4    4      1.70      0.00
    5   -4    5     -0.25      0.00
    5   -4    6      0.87      0.00
    5   -4    7     -2.49      0.00
    5   -4    8      0.27      0.00
    5   -4    9     -1.24      0.00
    5   -4   10     -1.05      0.00
    5   -4   11      3.37      0.00
    5   -4   12     -0.14      0.00
    5   -4   13      0.11      0.00
    5   -4   14     -0.46      0.00
    5   -4   15      0.82      0.00
    5   -4   16     -1.30      0.00
    5   -4   17      0.60      0.00
    5   -4   18     -0.11      0.00
    5   -4   19     -0.37      0.00
   -5    3   21      0.20      0.00
   -5    3   20     -0.09      0.00
   -5    3   19      1.26      0.00
   -5    3   18     -0.88      0.00
   -5    3   17      0.03      0.00
   -5    3   16     -0.35      0.00
   -5    3   15      1.53      0.00
   -5    3   14      1.35      0.00
   -5    3   13     -1.29      0.00
   -5    3   12     -1.41      0.00
   -5    3   11      1.04      0.00
   -5    3   10     -4.06      0.00
   -5    3    9      0.85      0.00
   -5    3    8      0.56      0.00
   -5    3    7     -5.64      0.00
   -5    3    6     -0.03      0.00
   -5    3    5     -1.24      0.00
   -5    3    4      2.33      0.00
   -5    3    3     11.75      0.00
   -5    3    2    -13.58      0.00
   -5    3    1     -3.21      0.00
   -5    3    0      8.52      0.00
    5   -3    1     -4.08      0.00
    5   -3    2      3.48      0.00
    5   -3    3     -5.45      0.00
    5   -3    4     -3.55      0.00
    5   -3    5      2.30      0.00
    5   -3    6     -0.66      0.00
    5   -3    7      0.32      0.00
    5   -3    8      5.01      0.00
    5   -3    9      0.22      0.00
    5   -3   10     -1.49      0.00
    5   -3   11      1.79      0.00
    5   -3   12     -1.10      0.00
    5   -3   13     -0.12      0.00
    5   -3   14      0.55      0.00
    5   -3   15      0.64      0.00
    5   -3   16      0.13      0.00
    5   -3   17     -0.21      0.00
    5   -3   18     -0.12      0.00
    5   -3   19      0.71      0.00
   -5    2   21     -0.65      0.00
   -5    2   20     -1.15      0.00
   -5    2   19     -0.51      0.00
   -5    2   18      1.29      0.00
   -5    2   17     -0.62      0.00
   -5    2   16     -1.32      0.00
   -5    2   15      0.26      0.00
   -5    2   14     -2.14      0.00
   -5    2   13     -0.84      0.00
   -5    2   12      2.35      0.00
   -5    2   11     -1.45      0.00
   -5    2   10      0.82      0.00
   -5    2    9      1.79      0.00
   -5    2    8     -3.85      0.00
   -5    2    7      9.46      0.00
   -5    2    6     -2.25      0.00
   -5    2    5     -6.16      0.00
   -5    2    4      1.10      0.00
   -5    2    3     -4.23      0.00
   -5    2    2      5.38      0.00
   -5    2    1     -2.52      0.00
   -5    2    0     -7.74      0.00
    5   -2    1      6.05      0.00
    5   -2    2      3.01      0.00
    5   -2    3      0.80      0.00
    5   -2    4      4.49      0.00
    5   -2    5      0.70      0.00
    5   -2    6     -0.10      0.00
    5   -2    7     -2.18      0.00
    5   -2    8     -2.62      0.00
    5   -2    9      1.13      0.00
    5   -2   10     -2.17      0.00
    5   -2   11     -2.34      0.00
    5   -2   12      2.37      0.00
    5   -2   13     -0.07      0.00
    5   -2   14     -2.38      0.00
    5   -2   15     -0.23      0.00
    5   -2   16      1.45      0.00
    5   -2   17     -0.76      0.00
    5   -2   18      0.11      0.00
    5   -2   19     -0.30      0.00
   -5    1   22      0.92      0.00
   -5    1   21      3.03      0.00
   -5    1   20      0.23      0.00
   -5    1   19      0.46      0.00
   -5    1   18      0.23      0.00
   -5    1   17     -1.02      0.00
   -5    1   16      0.77      0.00
   -5    1   15      1.14      0.00
   -5    1   14      1.52      0.00
   -5    1   13      2.12      0.00
   -5    1   12     -3.02      0.00
   -5    1   11      4.17      0.00
   -5    1   10      1.17      0.00
   -5    1    9     -5.09      0.00
   -5    1    8      4.01      0.00
   -5    1    7     -5.35      0.00
   -5    1    6      1.84      0.00
   -5    1    5      8.33      0.00
   -5    1    4     -4.81      0.00
   -5    1    3     -1.56      0.00
   -5    1    2      4.81      0.00
   -5    1    1      1.82      0.00
   -5    1    0      5.53      0.00
    5   -1    1     -3.39      0.00
    5   -1    2     -4.64      0.00
    5   -1    3     -0.63      0.00
    5   -1    4     -7.75      0.00
    5   -1    5     -0.18      0.00
    5   -1    6      3.11      0.00
    5   -1    7     -2.43      0.00
    5   -1    8     -2.11      0.00
    5   -1    9      4.42      0.00
    5   -1   10      0.65      0.00
    5   -1   11     -0.24      0.00
    5   -1   12     -0.24      0.00
    5   -1   13      0.86      0.00
    5   -1   14      1.79      0.00
    5   -1   15     -1.65      0.00
    5   -1   16      0.59      0.00
    5   -1   17      0.05      0.00
    5   -1   18     -0.23      0.00
    5   -1   19      0.00      0.00
   -5    0   22     -2.10      0.00
   -5    0   21     -1.41      0.00
   -5    0   20     -0.42      0.00
   -5    0   19     -0.54      0.00
   -5    0   18      0.31      0.00
   -5    0   17      2.45      0.00
   -5    0   16     -2.74      0.00
   -5    0   15     -0.82      0.00
   -5    0   14      1.39      0.00
   -5    0   13     -3.45      0.00
   -5    0   12      0.02      0.00
   -5    0   11     -2.01      0.00
   -5    0   10     -2.69      0.00
   -5    0    9      5.11      0.00
   -5    0    8     -1.71      0.00
   -5    0    7     -1.84      0.00
   -5    0    6      1.76      0.00
   -5    0    5     -8.81      0.00
   -5    0    4      6.24      0.00
   -5    0    3      3.80      0.00
   -5    0    2     -7.48      0.00
   -5    0    1      0.14      0.00
    5    0    0     -4.25      0.00
    5    0    1     -4.33      0.00
    5    0    2      7.09      0.00
    5    0    3      3.58      0.00
    5    0    4      1.24      0.00
    5    0    5     -0.79      0.00
    5    0    6      1.25      0.00
    5    0    7      5.58      0.00
    5    0    8     -0.83      0.00
    5    0    9     -2.96      0.00
    5    0   10      1.81      0.00
    5    0   11      0.49      0.00
    5    0   12     -2.70      0.00
    5    0   13      1.40      0.00
    5    0   14     -1.53      0.00
    5    0   15     -0.60      0.00
    5    0   16      1.12      0.00
    5    0   17      0.01      0.00
    5    0   18     -0.10      0.00
   -5   -1   22     -0.13      0.00
   -5   -1   21      0.58      0.00
   -5   -1   20      0.96      0.00
   -5   -1   19     -1.41      0.00
   -5   -1   18     -0.58      0.00
   -5   -1   17     -1.07      0.00
   -5   -1   16      1.06      0.00
   -5   -1   15     -0.37      0.00
   -5   -1   14     -1.05      0.00
   -5   -1   13      3.34      0.00
   -5   -1   12      0.49      0.00
   -5   -1   11     -0.85      0.00
   -5   -1   10      4.67      0.00
   -5   -1    9     -3.74      0.00
   -5   -1    8      0.50      0.00
   -5   -1    7      5.78      0.00
   -5   -1    6     -3.43      0.00
   -5   -1    5      3.11      0.00
   -5   -1    4      3.31      0.00
   -5   -1    3     -6.50      0.00
   -5   -1    2      2.52      0.00
   -5   -1    1      6.55      0.00
    5    1    0      1.62      0.00
    5    1    1      3.99      0.00
    5    1    2     -5.14      0.00
    5    1    3      1.25      0.00
    5    1    4      3.97      0.00
    5    1    5     -2.94      0.00
    5    1    6     -4.05      0.00
    5    1    7      0.65      0.00
    5    1    8     -1.84      0.00
    5    1    9      0.71      0.00
    5    1   10     -0.12      0.00
    5    1   11     -0.73      0.00
    5    1   12      1.75      0.00
    5    1   13     -0.61      0.00
    5    1   14      2.84      0.00
    5    1   15     -0.89      0.00
    5    1   16     -0.54      0.00
    5    1   17      0.33      0.00
    5    1   18     -0.74      0.00
   -5   -2   22      0.26      0.00
   -5   -2   21     -0.09      0.00
   -5   -2   20     -0.38      0.00
   -5   -2   19      2.33      0.00
   -5   -2   18     -0.36      0.00
   -5   -2   17      1.64      0.00
   -5   -2   16      2.01      0.00
   -5   -2   15     -1.31      0.00
   -5   -2   14      1.50      0.00
   -5   -2   13     -0.68      0.00
   -5   -2   12     -1.44      0.00
   -5   -2   11      2.35      0.00
   -5   -2   10     -2.86      0.00
   -5   -2    9     -1.45      0.00
   -5   -2    8      1.09      0.00
   -5   -2    7     -3.60      0.00
   -5   -2    6      2.61      0.00
   -5   -2    5     -4.61      0.00
   -5   -2    4     -1.79      0.00
   -5   -2    3      6.74      0.00
   -5   -2    2     -8.77      0.00
   -5   -2    1     -8.12      0.00
    5    2    0      4.98      0.00
    5    2    1     -2.34      0.00
    5    2    2     -4.01      0.00
    5    2    3     -0.91      0.00
    5    2    4     -3.04      0.00
    5    2    5      1.96      0.00
    5    2    6      1.76      0.00
    5    2    7     -2.83      0.00
    5    2    8      4.18      0.00
    5    2    9     -2.20      0.00
    5    2   10     -0.91      0.00
    5    2   11      0.95      0.00
    5    2   12     -0.61      0.00
    5    2   13     -1.78      0.00
    5    2   14      0.30      0.00
    5    2   15     -0.26      0.00
    5    2   16     -0.61      0.00
    5    2   17      1.20      0.00
    5    2   18      0.72      0.00
   -5   -3   22     -0.74      0.00
   -5   -3   21     -0.55      0.00
   -5   -3   20      0.31      0.00
   -5   -3   19     -1.05      0.00
   -5   -3   18      0.31      0.00
   -5   -3   17     -2.85      0.00
   -5   -3   16     -2.89      0.00
   -5   -3   15      0.95      0.00
   -5   -3   14     -0.91      0.00
   -5   -3   13     -2.27      0.00
   -5   -3   12      1.83      0.00
   -5   -3   11     -3.75      0.00
   -5   -3   10      2.61      0.00
   -5   -3    9      2.95      0.00
   -5   -3    8     -4.38      0.00
   -5   -3    7      3.81      0.00
   -5   -3    6      4.00      0.00
   -5   -3    5     -7.21      0.00
   -5   -3    4     -0.81      0.00
   -5   -3    3      8.35      0.00
   -5   -3    2      3.90      0.00
   -5   -3    1      2.12      0.00
    5    3    0     -1.42      0.00
    5    3    1      1.73      0.00
    5    3    2      5.94      0.00
    5    3    3     -2.78      0.00
    5    3    4      3.08      0.00
    5    3    5      0.83      0.00
    5    3    6     -1.09      0.00
    5    3    7      1.47      0.00
    5    3    8     -1.40      0.00
    5    3    9      0.60      0.00
    5    3   10      2.42      0.00
    5    3   11     -0.23      0.00
    5    3   12     -0.13      0.00
    5    3   13      1.70      0.00
    5    3   14     -1.81      0.00
    5    3   15      0.63      0.00
    5    3   16      0.02      0.00
    5    3   17     -1.03      0.00
   -5   -4   22      0.16      0.00
   -5   -4   21      1.41      0.00
   -5   -4   20     -0.45      0.00
   -5   -4   19     -0.86      0.00
   -5   -4   18      1.10      0.00
   -5   -4   17      1.82      0.00
   -5   -4   16      2.16      0.00
   -5   -4   15     -0.64      0.00
   -5   -4   14      2.18      0.00
   -5   -4   13      3.00      0.00
   -5   -4   12      0.18      0.00
   -5   -4   11     -0.48      0.00
   -5   -4   10      1.30      0.00
   -5   -4    9      0.36      0.00
   -5   -4    8     -0.96      0.00
   -5   -4    7     -2.13      0.00
   -5   -4    6      2.51      0.00
   -5   -4    5      8.51      0.00
   -5   -4    4     -7.08      0.00
   -5   -4    3     -6.53      0.00
   -5   -4    2      6.60      0.00
   -5   -4    1     -5.15      0.00
    5    4    0     -3.10      0.00
    5    4    1      3.76      0.00
    5    4    2     -5.29      0.00
    5    4    3      1.70      0.00
    5    4    4     -0.58      0.00
    5    4    5     -2.47      0.00
    5    4    6      1.75      0.00
    5    4    7     -0.70      0.00
    5    4    8      0.21      0.00
    5    4    9      0.42      0.00
    5    4   10     -2.47      0.00
    5    4   11     -0.88      0.00
    5    4   12      0.50      0.00
    5    4   13     -1.21      0.00
    5    4   14      0.98      0.00
    5    4   15      1.59      0.00
    5    4   16     -0.63      0.00
    5    4   17      0.56      0.00
   -5   -5   22     -0.56      0.00
   -5   -5   21     -1.54      0.00
   -5   -5   20      0.75      0.00
   -5   -5   19      0.99      0.00
   -5   -5   18     -1.32      0.00
   -5   -5   17      0.85      0.00
   -5   -5   16     -0.78      0.00
   -5   -5   15     -1.07      0.00
   -5   -5   14     -2.21      0.00
   -5   -5   13     -2.31      0.00
   -5   -5   12     -0.40      0.00
   -5   -5   11      1.47      0.00
   -5   -5   10     -4.73      0.00
   -5   -5    9      1.92      0.00
   -5   -5    8      2.99      0.00
   -5   -5    7     -6.19      0.00
   -5   -5    6     -3.53      0.00
   -5   -5    5      3.40      0.00
   -5   -5    4      0.09      0.00
   -5   -5    3     -0.26      0.00
   -5   -5    2     -1.81      0.00
   -5   -5    1      2.50      0.00
    5    5    0      1.09      0.00
    5    5    1     -3.71      0.00
    5    5    2      4.69      0.00
    5    5    3     -0.07      0.00
    5    5    4     -2.01      0.00
    5    5    5      2.09      0.00
    5    5    6     -0.55      0.00
    5    5    7     -1.49      0.00
    5    5    8      2.17      0.00
    5    5    9     -1.44      0.00
    5    5   10      0.89      0.00
    5    5   11      1.87      0.00
    5    5   12     -0.17      0.00
    5    5   13      1.77      0.00
    5    5   14     -1.18      0.00
    5    5   15     -1.42      0.00
    5    5   16      0.89      0.00
   -5   -6   22      0.70      0.00
   -5   -6   21     -0.54      0.00
   -5   -6   20     -0.01      0.00
   -5   -6   19     -0.45      0.00
   -5   -6   18     -0.31      0.00
   -5   -6   17     -0.99      0.00
   -5   -6   16     -0.28      0.00
   -5   -6   15      0.69      0.00
   -5   -6   14      1.48      0.00
   -5   -6   13      0.99      0.00
   -5   -6   12      1.64      0.00
   -5   -6   11      0.96      0.00
   -5   -6   10     -0.44      0.00
   -5   -6    9     -1.24      0.00
   -5   -6    8     -0.55      0.00
   -5   -6    7      8.19      0.00
   -5   -6    6     -2.68      0.00
   -5   -6    5     -1.59      0.00
   -5   -6    4      4.22      0.00
   -5   -6    3     -2.99      0.00
   -5   -6    2      0.81      0.00
   -5   -6    1      1.81      0.00
    5    6    0     -1.66      0.00
    5    6    1      1.15      0.00
    5    6    2     -0.26      0.00
    5    6    3     -2.28      0.00
    5    6    4      3.97      0.00
    5    6    5     -0.61      0.00
    5    6    6     -2.03      0.00
    5    6    7      2.52      0.00
    5    6    8     -2.40      0.00
    5    6    9      1.11      0.00
    5    6   10      0.14      0.00
    5    6   11     -2.27      0.00
    5    6   12     -0.49      0.00
    5    6   13      0.02      0.00
    5    6   14     -0.69      0.00
    5    6   15      0.69      0.00
   -5   -7   22      1.50      0.00
   -5   -7   21      0.19      0.00
   -5   -7   20     -0.08      0.00
   -5   -7   19      1.26      0.00
   -5   -7   18      0.64      0.00
   -5   -7   17      0.21      0.00
   -5   -7   16      1.32      0.00
   -5   -7   15      0.22      0.00
   -5   -7   14     -1.46      0.00
   -5   -7   13     -0.18      0.00
   -5   -7   12     -3.26      0.00
   -5   -7   11      1.05      0.00
   -5   -7   10      3.67      0.00
   -5   -7    9     -1.69      0.00
   -5   -7    8     -1.07      0.00
   -5   -7    7     -0.91      0.00
   -5   -7    6     -1.15      0.00
   -5   -7    5      0.38      0.00
   -5   -7    4     -1.43      0.00
   -5   -7    3      0.08      0.00
   -5   -7    2      2.30      0.00
   -5   -7    1     -1.98      0.00
    5    7    0      0.54      0.00
    5    7    1      0.75      0.00
    5    7    2     -2.93      0.00
    5    7    3      0.94      0.00
    5    7    4     -3.60      0.00
    5    7    5      0.13      0.00
    5    7    6      1.99      0.00
    5    7    7     -2.89      0.00
    5    7    8      1.26      0.00
    5    7    9      0.26      0.00
    5    7   10      0.24      0.00
    5    7   11      0.46      0.00
    5    7   12      0.67      0.00
    5    7   13      0.09      0.00
    5    7   14      0.46      0.00
    5    7   15     -0.36      0.00
   -5   -8   21     -0.05      0.00
   -5   -8   20     -1.29      0.00
   -5   -8   19     -0.65      0.00
   -5   -8   18     -1.07      0.00
   -5   -8   17      0.15      0.00
   -5   -8   16     -0.72      0.00
   -5   -8   15     -0.83      0.00
   -5   -8   14      1.27      0.00
   -5   -8   13      0.87      0.00
   -5   -8   12     -0.15      0.00
   -5   -8   11     -1.46      0.00
   -5   -8   10     -2.15      0.00
   -5   -8    9      1.70      0.00
   -5   -8    8      0.12      0.00
   -5   -8    7     -1.93      0.00
   -5   -8    6      3.28      0.00
   -5   -8    5     -0.19      0.00
   -5   -8    4      0.43      0.00
   -5   -8    3      0.96      0.00
   -5   -8    2     -3.09      0.00
   -5   -8    1      1.91      0.00
    5    8    0     -0.67      0.00
    5    8    1     -3.64      0.00
    5    8    2      7.57      0.00
    5    8    3      0.04      0.00
    5    8    4     -0.20      0.00
    5    8    5      3.33      0.00
    5    8    6     -1.21      0.00
    5    8    7      1.95      0.00
    5    8    8      0.61      0.00
    5    8    9     -1.13      0.00
    5    8   10      0.34      0.00
    5    8   11      0.34      0.00
    5    8   12     -1.64      0.00
    5    8   13      0.49      0.00
    5    8   14      0.87      0.00
   -5   -9   21      1.15      0.00
   -5   -9   20      0.05      0.00
   -5   -9   19      0.41      0.00
   -5   -9   18      0.95      0.00
   -5   -9   17     -0.49      0.00
   -5   -9   16     -0.17      0.00
   -5   -9   15      2.43      0.00
   -5   -9   14     -2.18      0.00
   -5   -9   13      0.02      0.00
   -5   -9   12      2.32      0.00
   -5   -9   11     -0.36      0.00
   -5   -9   10      1.13      0.00
   -5   -9    9     -0.62      0.00
   -5   -9    8      0.23      0.00
   -5   -9    7      1.59      0.00
   -5   -9    6     -3.05      0.00
   -5   -9    5     -0.47      0.00
   -5   -9    4      1.27      0.00
   -5   -9    3     -3.71      0.00
   -5   -9    2      2.46      0.00
   -5   -9    1      1.73      0.00
    5    9    0      1.02      0.00
    5    9    1      1.77      0.00
    5    9    2     -5.95      0.00
    5    9    3      1.01      0.00
    5    9    4      0.54      0.00
    5    9    5     -4.04      0.00
    5    9    6     -0.10      0.00
    5    9    7      0.08      0.00
    5    9    8     -2.01      0.00
    5    9    9      1.27      0.00
    5    9   10     -0.60      0.00
    5    9   11     -0.32      0.00
    5    9   12      1.18      0.00
    5    9   13     -1.14      0.00
   -5  -10   20      0.73      0.00
   -5  -10   19     -0.28      0.00
   -5  -10   18     -0.16      0.00
   -5  -10   17      0.63      0.00
   -5  -10   16     -1.54      0.00
   -5  -10   15     -0.67      0.00
   -5  -10   14      1.05      0.00
   -5  -10   13     -0.32      0.00
   -5  -10   12     -1.83      0.00
   -5  -10   11      1.07      0.00
   -5  -10   10      0.80      0.00
   -5  -10    9     -2.22      0.00
   -5  -10    8      1.28      0.00
   -5  -10    7     -0.51      0.00
   -5  -10    6      1.28      0.00
   -5  -10    5      2.15      0.00
   -5  -10    4     -1.19      0.00
   -5  -10    3      3.40      0.00
   -5  -10    2     -2.88      0.00
   -5  -10    1     -3.71      0.00
    5   10    0      1.13      0.00
    5   10    1     -2.13      0.00
    5   10    2      0.53      0.00
    5   10    3      0.92      0.00
    5   10    4     -0.57      0.00
    5   10    5      2.58      0.00
    5   10    6      0.83      0.00
    5   10    7     -1.80      0.00
    5   10    8      0.75      0.00
    5   10    9      0.11      0.00
    5   10   10      0.43      0.00
    5   10   11      0.45      0.00
    5   10   12     -0.24      0.00
   -5  -11   20     -0.54      0.00
   -5  -11   19      0.13      0.00
   -5  -11   18      0.45      0.00
   -5  -11   17      0.75      0.00
   -5  -11   16     -0.10      0.00
   -5  -11   15     -0.29      0.00
   -5  -11   14      1.14      0.00
   -5  -11   13     -1.27      0.00
   -5  -11   12      2.10      0.00
   -5  -11   11     -1.98      0.00
   -5  -11   10     -0.24      0.00
   -5  -11    9      2.52      0.00
   -5  -11    8     -2.64      0.00
   -5  -11    7      0.83      0.00
   -5  -11    6     -0.80      0.00
   -5  -11    5     -2.59      0.00
   -5  -11    4      1.17      0.00
   -5  -11    3     -0.86      0.00
   -5  -11    2      1.02      0.00
   -5  -11    1      3.10      0.00
    5   11    0     -0.64      0.00
    5   11    1      2.44      0.00
    5   11    2      1.08      0.00
    5   11    3     -2.07      0.00
    5   11    4      0.57      0.00
    5   11    5     -1.28      0.00
    5   11    6     -0.27      0.00
    5   11    7      2.40      0.00
    5   11    8     -0.70      0.00
    5   11    9      0.05      0.00
    5   11   10     -0.48      0.00
    5   11   11     -0.14      0.00
   -5  -12   19     -1.16      0.00
   -5  -12   18     -1.36      0.00
   -5  -12   17      0.58      0.00
   -5  -12   16      0.88      0.00
   -5  -12   15     -0.67      0.00
   -5  -12   14     -0.26      0.00
   -5  -12   13      0.62      0.00
   -5  -12   12     -1.08      0.00
   -5  -12   11      0.16      0.00
   -5  -12   10      0.48      0.00
   -5  -12    9     -1.50      0.00
   -5  -12    8      1.24      0.00
   -5  -12    7      0.10      0.00
   -5  -12    6     -0.18      0.00
   -5  -12    5      2.49      0.00
   -5  -12    4     -1.93      0.00
   -5  -12    3     -0.60      0.00
   -5  -12    2      0.36      0.00
   -5  -12    1     -1.76      0.00
    5   12    0     -0.04      0.00
    5   12    1     -0.79      0.00
    5   12    2     -0.89      0.00
    5   12    3      1.94      0.00
    5   12    4      0.63      0.00
    5   12    5      0.06      0.00
    5   12    6      0.15      0.00
    5   12    7     -1.00      0.00
    5   12    8     -0.63      0.00
    5   12    9     -0.25      0.00
   -5  -13   18      0.50      0.00
   -5  -13   17     -0.78      0.00
   -5  -13   16     -0.21      0.00
   -5  -13   15      0.71      0.00
   -5  -13   14     -0.27      0.00
   -5  -13   13     -1.00      0.00
   -5  -13   12      1.22      0.00
   -5  -13   11      0.26      0.00
   -5  -13   10      0.41      0.00
   -5  -13    9      1.02      0.00
   -5  -13    8      0.19      0.00
   -5  -13    7     -1.31      0.00
   -5  -13    6      0.58      0.00
   -5  -13    5     -1.33      0.00
   -5  -13    4      1.92      0.00
   -5  -13    3      1.77      0.00
   -5  -13    2     -1.13      0.00
   -5  -13    1      0.53      0.00
    5   13    0      1.41      0.00
    5   13    1     -0.17      0.00
    5   13    2     -0.11      0.00
    5   13    3     -2.44      0.00
    5   13    4     -0.46      0.00
    5   13    5     -0.67      0.00
    5   13    6      0.27      0.00
    5   13    7      1.22      0.00
    5   13    8      0.24      0.00
   -5  -14   17      0.59      0.00
   -5  -14   16     -0.29      0.00
   -5  -14   15     -0.40      0.00
   -5  -14   14      0.77      0.00
   -5  -14   13      0.36      0.00
   -5  -14   12     -0.10      0.00
   -5  -14   11     -1.23      0.00
   -5  -14   10      0.09      0.00
   -5  -14    9     -0.52      0.00
   -5  -14    8     -0.78      0.00
   -5  -14    7      0.98      0.00
   -5  -14    6     -0.17      0.00
   -5  -14    5      0.17      0.00
   -5  -14    4     -1.30      0.00
   -5  -14    3     -0.37      0.00
   -5  -14    2     -0.44      0.00
   -5  -14    1     -1.65      0.00
    5   14    0     -1.41      0.00
    5   14    1     -0.66      0.00
    5   14    2      1.85      0.00
    5   14    3      1.06      0.00
    5   14    4      0.56      0.00
    5   14    5      0.46      0.00
    5   14    6     -0.71      0.00
   -5  -15   16      0.06      0.00
   -5  -15   15      0.35      0.00
   -5  -15   14     -0.42      0.00
   -5  -15   13      0.60      0.00
   -5  -15   12     -0.88      0.00
   -5  -15   11      1.06      0.00
   -5  -15   10     -0.67      0.00
   -5  -15    9     -0.48      0.00
   -5  -15    8      0.84      0.00
   -5  -15    7     -0.52      0.00
   -5  -15    6      0.25      0.00
   -5  -15    5      0.12      0.00
   -5  -15    4     -0.91      0.00
   -5  -15    3      0.74      0.00
   -5  -15    2      1.69      0.00
   -5  -15    1      1.39      0.00
    5   15    0      1.20      0.00
    5   15    1      1.73      0.00
    5   15    2     -1.49      0.00
    5   15    3     -0.52      0.00
    5   15    4      0.57      0.00
    5   15    5     -1.12      0.00
   -5  -16   14     -0.07      0.00
   -5  -16   13     -0.06      0.00
   -5  -16   12      0.57      0.00
   -5  -16   11     -1.45      0.00
   -5  -16   10      0.93      0.00
   -5  -16    9      1.83      0.00
   -5  -16    8     -0.54      0.00
   -5  -16    7      0.22      0.00
   -5  -16    6      0.31      0.00
   -5  -16    5      0.01      0.00
   -5  -16    4      0.78      0.00
   -5  -16    3      0.03      0.00
   -5  -16    2     -0.49      0.00
   -5  -16    1     -1.08      0.00
    5   16    0     -2.00      0.00
    5   16    1     -0.63      0.00
    5   16    2      0.32      0.00
   -5  -17   11      1.02      0.00
   -5  -17   10     -0.94      0.00
   -5  -17    9     -1.34      0.00
   -5  -17    8     -0.12      0.00
   -5  -17    7     -0.89      0.00
   -5  -17    6      0.30      0.00
   -5  -17    5     -0.59      0.00
   -5  -17    4     -0.62      0.00
   -5  -17    3     -1.28      0.00
   -5  -17    2      0.28      0.00
   -5  -17    1      1.53      0.00
    6  -19    1     -0.11      0.00
    6  -19    2     -0.37      0.00
    6  -19    3     -0.04      0.00
    6  -19    4     -0.54      0.00
    6  -19    5     -0.92      0.00
   -6   18    4      0.75      0.00
   -6   18    3      0.89      0.00
   -6   18    2     -2.71      0.00
   -6   18    1     -0.90      0.00
   -6   18    0     -0.51      0.00
    6  -18    1     -0.88      0.00
    6  -18    2     -0.33      0.00
    6  -18    3      0.41      0.00
    6  -18    4     -0.24      0.00
    6  -18    5      1.09      0.00
    6  -18    6      0.28      0.00
    6  -18    7     -0.06      0.00
    6  -18    8      0.11      0.00
    6  -18    9     -1.03      0.00
   -6   17    7      1.21      0.00
   -6   17    6     -0.12      0.00
   -6   17    5     -0.81      0.00
   -6   17    4     -1.49      0.00
   -6   17    3      1.18      0.00
   -6   17    2      1.69      0.00
   -6   17    1     -0.70      0.00
   -6   17    0      0.63      0.00
    6  -17    1      1.91      0.00
    6  -17    2     -0.96      0.00
    6  -17    3      0.51      0.00
    6  -17    4      1.15      0.00
    6  -17    5     -0.44      0.00
    6  -17    6     -1.72      0.00
    6  -17    7      0.58      0.00
    6  -17    8     -0.59      0.00
    6  -17    9     -0.09      0.00
    6  -17   10      0.78      0.00
    6  -17   11      0.60      0.00
   -6   16    9     -0.76      0.00
   -6   16    8     -0.77      0.00
   -6   16    7     -0.38      0.00
   -6   16    6     -0.30      0.00
   -6   16    5      1.04      0.00
   -6   16    4     -0.57      0.00
   -6   16    3     -0.59      0.00
   -6   16    2      0.51      0.00
   -6   16    1     -0.78      0.00
   -6   16    0     -0.59      0.00
    6  -16    1     -0.74      0.00
    6  -16    2      1.06      0.00
    6  -16    3     -1.38      0.00
    6  -16    4     -1.58      0.00
    6  -16    5      0.90      0.00
    6  -16    6      0.80      0.00
    6  -16    7     -0.29      0.00
    6  -16    8      2.29      0.00
    6  -16    9      0.57      0.00
    6  -16   10     -1.15      0.00
    6  -16   11      0.58      0.00
    6  -16   12      0.72      0.00
    6  -16   13     -0.03      0.00
   -6   15   11     -0.07      0.00
   -6   15   10     -0.41      0.00
   -6   15    9      0.99      0.00
   -6   15    8      0.87      0.00
   -6   15    7      0.22      0.00
   -6   15    6      1.15      0.00
   -6   15    5     -0.62      0.00
   -6   15    4      1.10      0.00
   -6   15    3     -1.44      0.00
   -6   15    2      0.88      0.00
   -6   15    1      1.58      0.00
   -6   15    0      0.02      0.00
    6  -15    1      0.41      0.00
    6  -15    2      0.53      0.00
    6  -15    3      0.58      0.00
    6  -15    4      1.16      0.00
    6  -15    5      0.04      0.00
    6  -15    6     -0.37      0.00
    6  -15    7     -0.79      0.00
    6  -15    8     -0.86      0.00
    6  -15    9      0.16      0.00
    6  -15   10     -0.50      0.00
    6  -15   11     -1.75      0.00
    6  -15   12     -0.42      0.00
    6  -15   13     -0.56      0.00
    6  -15   14     -0.39      0.00
   -6   14   12     -0.11      0.00
   -6   14   11      0.60      0.00
   -6   14   10      0.31      0.00
   -6   14    9     -0.65      0.00
   -6   14    8     -0.55      0.00
   -6   14    7     -1.18      0.00
   -6   14    6      0.07      0.00
   -6   14    5     -0.53      0.00
   -6   14    4      1.08      0.00
   -6   14    3      0.32      0.00
   -6   14    2     -1.42      0.00
   -6   14    1     -1.50      0.00
   -6   14    0     -0.03      0.00
    6  -14    1     -1.54      0.00
    6  -14    2     -0.42      0.00
    6  -14    3     -0.97      0.00
    6  -14    4     -0.63      0.00
    6  -14    5     -0.08      0.00
    6  -14    6      0.58      0.00
    6  -14    7     -0.30      0.00
    6  -14    8     -1.72      0.00
    6  -14    9      0.86      0.00
    6  -14   10      1.18      0.00
    6  -14   11     -0.22      0.00
    6  -14   12      1.22      0.00
    6  -14   13      0.11      0.00
    6  -14   14      0.31      0.00
    6  -14   15     -0.25      0.00
   -6   13   13     -0.21      0.00
   -6   13   12      0.34      0.00
   -6   13   11     -1.16      0.00
   -6   13   10      0.51      0.00
   -6   13    9     -0.68      0.00
   -6   13    8      1.39      0.00
   -6   13    7      0.83      0.00
   -6   13    6     -0.59      0.00
   -6   13    5     -0.11      0.00
   -6   13    4     -1.35      0.00
   -6   13    3      0.80      0.00
   -6   13    2      1.43      0.00
   -6   13    1      0.69      0.00
   -6   13    0      0.90      0.00
    6  -13    1      0.93      0.00
    6  -13    2      0.71      0.00
    6  -13    3      1.54      0.00
    6  -13    4     -0.83      0.00
    6  -13    5     -0.01      0.00
    6  -13    6      0.72      0.00
    6  -13    7      0.83      0.00
    6  -13    8      1.49      0.00
    6  -13    9     -0.90      0.00
    6  -13   10      0.56      0.00
    6  -13   11      0.27      0.00
    6  -13   12      0.22      0.00
    6  -13   13      0.46      0.00
    6  -13   14     -0.12      0.00
    6  -13   15      0.00      0.00
    6  -13   16      0.90      0.00
   -6   12   15     -0.15      0.00
   -6   12   14     -0.37      0.00
   -6   12   13     -0.90      0.00
   -6   12   12     -0.48      0.00
   -6   12   11      1.47      0.00
   -6   12   10     -0.98      0.00
   -6   12    9      1.01      0.00
   -6   12    8     -1.44      0.00
   -6   12    7     -1.29      0.00
   -6   12    6      1.36      0.00
   -6   12    5      0.58      0.00
   -6   12    4     -0.38      0.00
   -6   12    3     -0.14      0.00
   -6   12    2     -1.18      0.00
   -6   12    1     -0.75      0.00
   -6   12    0     -0.41      0.00
    6  -12    1     -1.21      0.00
    6  -12    2     -0.44      0.00
    6  -12    3     -0.08      0.00
    6  -12    4      0.29      0.00
    6  -12    5     -0.30      0.00
    6  -12    6     -0.95      0.00
    6  -12    7     -0.25      0.00
    6  -12    8     -0.58      0.00
    6  -12    9     -0.59      0.00
    6  -12   10      0.11      0.00
    6  -12   11     -1.11      0.00
    6  -12   12     -1.84      0.00
    6  -12   13      0.24      0.00
    6  -12   14     -0.96      0.00
    6  -12   15     -0.21      0.00
    6  -12   16     -1.12      0.00
   -6   11   16     -0.12      0.00
   -6   11   15     -0.06      0.00
   -6   11   14      1.20      0.00
   -6   11   13      0.95      0.00
   -6   11   12      0.73      0.00
   -6   11   11     -1.18      0.00
   -6   11   10      0.43      0.00
   -6   11    9      0.14      0.00
   -6   11    8      1.05      0.00
   -6   11    7      1.14      0.00
   -6   11    6     -1.47      0.00
   -6   11    5     -0.27      0.00
   -6   11    4      1.16      0.00
   -6   11    3     -1.54      0.00
   -6   11    2      1.48      0.00
   -6   11    1      0.12      0.00
   -6   11    0      0.18      0.00
    6  -11    1      2.36      0.00
    6  -11    2     -1.45      0.00
    6  -11    3      0.28      0.00
    6  -11    4      1.33      0.00
    6  -11    5     -1.68      0.00
    6  -11    6      0.99      0.00
    6  -11    7      0.77      0.00
    6  -11    8      0.13      0.00
    6  -11    9     -0.22      0.00
    6  -11   10      0.76      0.00
    6  -11   11      1.07      0.00
    6  -11   12      0.35      0.00
    6  -11   13      1.56      0.00
    6  -11   14      0.27      0.00
    6  -11   15      0.47      0.00
    6  -11   16      1.64      0.00
    6  -11   17     -0.98      0.00
   -6   10   16      0.89      0.00
   -6   10   15     -1.09      0.00
   -6   10   14      0.10      0.00
   -6   10   13     -1.15      0.00
   -6   10   12     -0.54      0.00
   -6   10   11      0.83      0.00
   -6   10   10     -0.30      0.00
   -6   10    9     -1.74      0.00
   -6   10    8      0.95      0.00
   -6   10    7     -0.08      0.00
   -6   10    6     -0.56      0.00
   -6   10    5      2.30      0.00
   -6   10    4     -1.66      0.00
   -6   10    3      2.05      0.00
   -6   10    2      0.77      0.00
   -6   10    1     -1.09      0.00
   -6   10    0      0.74      0.00
    6  -10    1     -3.14      0.00
    6  -10    2      1.53      0.00
    6  -10    3     -0.86      0.00
    6  -10    4     -0.64      0.00
    6  -10    5      3.44      0.00
    6  -10    6     -2.27      0.00
    6  -10    7     -1.63      0.00
    6  -10    8      1.97      0.00
    6  -10    9     -1.00      0.00
    6  -10   10     -0.18      0.00
    6  -10   11      0.56      0.00
    6  -10   12     -1.03      0.00
    6  -10   13     -0.33      0.00
    6  -10   14     -0.16      0.00
    6  -10   15     -0.94      0.00
    6  -10   16     -1.12      0.00
    6  -10   17      1.00      0.00
   -6    9   17      0.19      0.00
   -6    9   16     -0.15      0.00
   -6    9   15     -0.16      0.00
   -6    9   14     -0.02      0.00
   -6    9   13      0.69      0.00
   -6    9   12      0.04      0.00
   -6    9   11      0.29      0.00
   -6    9   10     -0.14      0.00
   -6    9    9      2.40      0.00
   -6    9    8     -3.94      0.00
   -6    9    7      1.68      0.00
   -6    9    6     -0.24      0.00
   -6    9    5     -3.07      0.00
   -6    9    4      1.63      0.00
   -6    9    3     -2.05      0.00
   -6    9    2     -2.23      0.00
   -6    9    1      2.35      0.00
   -6    9    0     -1.56      0.00
    6   -9    1      1.29      0.00
    6   -9    2      1.83      0.00
    6   -9    3     -1.52      0.00
    6   -9    4     -0.89      0.00
    6   -9    5     -1.82      0.00
    6   -9    6      2.04      0.00
    6   -9    7      1.16      0.00
    6   -9    8     -2.17      0.00
    6   -9    9      0.45      0.00
    6   -9   10     -0.38      0.00
    6   -9   11     -0.02      0.00
    6   -9   12     -0.49      0.00
    6   -9   13     -0.18      0.00
    6   -9   14     -0.05      0.00
    6   -9   15     -0.01      0.00
    6   -9   16      1.87      0.00
    6   -9   17     -0.54      0.00
    6   -9   18      0.46      0.00
   -6    8   18      0.26      0.00
   -6    8   17      0.31      0.00
   -6    8   16     -0.37      0.00
   -6    8   15      0.79      0.00
   -6    8   14     -1.54      0.00
   -6    8   13      1.34      0.00
   -6    8   12     -0.05      0.00
   -6    8   11     -1.81      0.00
   -6    8   10      0.47      0.00
   -6    8    9     -0.62      0.00
   -6    8    8      1.40      0.00
   -6    8    7      0.86      0.00
   -6    8    6     -0.84      0.00
   -6    8    5      3.14      0.00
   -6    8    4     -0.56      0.00
   -6    8    3     -0.44      0.00
   -6    8    2      0.91      0.00
   -6    8    1     -0.74      0.00
   -6    8    0      3.81      0.00
    6   -8    1     -3.53      0.00
    6   -8    2     -1.78      0.00
    6   -8    3      5.34      0.00
    6   -8    4     -1.07      0.00
    6   -8    5      0.08      0.00
    6   -8    6     -0.96      0.00
    6   -8    7      1.42      0.00
    6   -8    8      0.24      0.00
    6   -8    9      0.24      0.00
    6   -8   10      0.10      0.00
    6   -8   11      0.42      0.00
    6   -8   12      0.39      0.00
    6   -8   13      1.29      0.00
    6   -8   14     -0.04      0.00
    6   -8   15      0.12      0.00
    6   -8   16     -0.85      0.00
    6   -8   17     -0.57      0.00
    6   -8   18     -0.19      0.00
   -6    7   19      1.38      0.00
   -6    7   18     -1.33      0.00
   -6    7   17     -0.08      0.00
   -6    7   16      1.03      0.00
   -6    7   15      0.13      0.00
   -6    7   14     -0.36      0.00
   -6    7   13     -1.00      0.00
   -6    7   12      0.92      0.00
   -6    7   11      2.14      0.00
   -6    7   10     -1.40      0.00
   -6    7    9      1.54      0.00
   -6    7    8     -0.27      0.00
   -6    7    7     -2.37      0.00
   -6    7    6      1.66      0.00
   -6    7    5     -3.17      0.00
   -6    7    4      0.02      0.00
   -6    7    3      5.46      0.00
   -6    7    2     -3.85      0.00
   -6    7    1     -3.30      0.00
   -6    7    0      3.20      0.00
    6   -7    1      2.38      0.00
    6   -7    2     -5.96      0.00
    6   -7    3     -1.50      0.00
    6   -7    4      3.99      0.00
    6   -7    5     -0.90      0.00
    6   -7    6     -0.95      0.00
    6   -7    7     -1.25      0.00
    6   -7    8      1.67      0.00
    6   -7    9     -0.43      0.00
    6   -7   10     -0.62      0.00
    6   -7   11      0.05      0.00
    6   -7   12     -0.54      0.00
    6   -7   13     -0.38      0.00
    6   -7   14     -0.49      0.00
    6   -7   15     -0.55      0.00
    6   -7   16     -0.21      0.00
    6   -7   17      0.20      0.00
    6   -7   18      0.88      0.00
   -6    6   19     -1.37      0.00
   -6    6   18      0.46      0.00
   -6    6   17     -0.09      0.00
   -6    6   16     -1.20      0.00
   -6    6   15      1.13      0.00
   -6    6   14      0.59      0.00
   -6    6   13     -1.16      0.00
   -6    6   12      1.41      0.00
   -6    6   11     -2.51      0.00
   -6    6   10      0.40      0.00
   -6    6    9     -1.09      0.00
   -6    6    8     -0.10      0.00
   -6    6    7      1.59      0.00
   -6    6    6      1.56      0.00
   -6    6    5     -0.17      0.00
   -6    6    4     -1.39      0.00
   -6    6    3      0.80      0.00
   -6    6    2      4.32      0.00
   -6    6    1     -1.61      0.00
   -6    6    0     -6.19      0.00
    6   -6    1      5.90      0.00
    6   -6    2      8.26      0.00
    6   -6    3     -6.53      0.00
    6   -6    4     -0.20      0.00
    6   -6    5      1.37      0.00
    6   -6    6     -1.22      0.00
    6   -6    7      1.20      0.00
    6   -6    8     -1.96      0.00
    6   -6    9     -0.89      0.00
    6   -6   10      2.18      0.00
    6   -6   11     -1.95      0.00
    6   -6   12     -0.15      0.00
    6   -6   13      1.52      0.00
    6   -6   14      0.12      0.00
    6   -6   15      0.24      0.00
    6   -6   16      1.64      0.00
    6   -6   17     -0.55      0.00
    6   -6   18     -0.79      0.00
   -6    5   20      1.02      0.00
   -6    5   19      1.54      0.00
   -6    5   18      0.95      0.00
   -6    5   17     -0.64      0.00
   -6    5   16      1.23      0.00
   -6    5   15     -1.40      0.00
   -6    5   14     -0.57      0.00
   -6    5   13      0.19      0.00
   -6    5   12     -1.09      0.00
   -6    5   11      1.18      0.00
   -6    5   10      1.55      0.00
   -6    5    9     -2.15      0.00
   -6    5    8      1.61      0.00
   -6    5    7     -2.27      0.00
   -6    5    6     -1.88      0.00
   -6    5    5      4.42      0.00
   -6    5    4     -4.89      0.00
   -6    5    3     -6.56      0.00
   -6    5    2      6.49      0.00
   -6    5    1      1.18      0.00
   -6    5    0     -0.56      0.00
    6   -5    1     -5.65      0.00
    6   -5    2     -5.58      0.00
    6   -5    3      6.38      0.00
    6   -5    4     -2.92      0.00
    6   -5    5      1.44      0.00
    6   -5    6      0.03      0.00
    6   -5    7      0.10      0.00
    6   -5    8      2.06      0.00
    6   -5    9     -0.12      0.00
    6   -5   10      1.25      0.00
    6   -5   11      1.79      0.00
    6   -5   12     -1.49      0.00
    6   -5   13     -0.61      0.00
    6   -5   14      0.29      0.00
    6   -5   15     -0.43      0.00
    6   -5   16     -1.28      0.00
    6   -5   17      0.97      0.00
    6   -5   18     -0.14      0.00
   -6    4   20     -0.77      0.00
   -6    4   19     -0.65      0.00
   -6    4   18     -2.30      0.00
   -6    4   17      0.34      0.00
   -6    4   16     -0.37      0.00
   -6    4   15      1.15      0.00
   -6    4   14      1.29      0.00
   -6    4   13     -0.47      0.00
   -6    4   12      0.80      0.00
   -6    4   11      0.45      0.00
   -6    4   10     -1.29      0.00
   -6    4    9      2.52      0.00
   -6    4    8      0.28      0.00
   -6    4    7     -1.44      0.00
   -6    4    6      1.25      0.00
   -6    4    5     -0.21      0.00
   -6    4    4      4.36      0.00
   -6    4    3      2.42      0.00
   -6    4    2    -11.52      0.00
   -6    4    1      5.99      0.00
   -6    4    0      3.42      0.00
    6   -4    1     -0.14      0.00
    6   -4    2      5.11      0.00
    6   -4    3     -3.38      0.00
    6   -4    4      1.26      0.00
    6   -4    5      1.79      0.00
    6   -4    6     -1.06      0.00
    6   -4    7     -0.92      0.00
    6   -4    8      1.18      0.00
    6   -4    9     -3.61      0.00
    6   -4   10     -2.07      0.00
    6   -4   11      1.15      0.00
    6   -4   12     -0.93      0.00
    6   -4   13      0.02      0.00
    6   -4   14      0.32      0.00
    6   -4   15      0.46      0.00
    6   -4   16     -0.65      0.00
    6   -4   17      0.26      0.00
    6   -4   18     -0.40      0.00
   -6    3   21     -0.02      0.00
   -6    3   20     -0.82      0.00
   -6    3   19      1.28      0.00
   -6    3   18      2.11      0.00
   -6    3   17     -0.93      0.00
   -6    3   16      0.51      0.00
   -6    3   15     -0.12      0.00
   -6    3   14     -2.04      0.00
   -6    3   13      0.45      0.00
   -6    3   12      0.38      0.00
   -6    3   11     -2.19      0.00
   -6    3   10      1.03      0.00
   -6    3    9     -1.19      0.00
   -6    3    8     -2.22      0.00
   -6    3    7      6.16      0.00
   -6    3    6     -5.15      0.00
   -6    3    5     -1.28      0.00
   -6    3    4      3.10      0.00
   -6    3    3      1.99      0.00
   -6    3    2      5.31      0.00
   -6    3    1     -5.25      0.00
   -6    3    0     -2.47      0.00
    6   -3    1      1.22      0.00
    6   -3    2     -2.59      0.00
    6   -3    3     -1.01      0.00
    6   -3    4     -0.29      0.00
    6   -3    5     -1.38      0.00
    6   -3    6     -0.86      0.00
    6   -3    7     -1.31      0.00
    6   -3    8      1.16      0.00
    6   -3    9      2.05      0.00
    6   -3   10      1.03      0.00
    6   -3   11     -0.01      0.00
    6   -3   12      2.98      0.00
    6   -3   13     -1.14      0.00
    6   -3   14     -0.97      0.00
    6   -3   15      1.34      0.00
    6   -3   16      0.78      0.00
    6   -3   17     -0.70      0.00
    6   -3   18     -0.11      0.00
   -6    2   21      0.96      0.00
   -6    2   20     -0.64      0.00
   -6    2   19     -0.27      0.00
   -6    2   18     -0.55      0.00
   -6    2   17     -1.11      0.00
   -6    2   16      1.09      0.00
   -6    2   15      0.26      0.00
   -6    2   14      0.97      0.00
   -6    2   13     -0.41      0.00
   -6    2   12     -1.60      0.00
   -6    2   11      3.65      0.00
   -6    2   10     -0.64      0.00
   -6    2    9     -1.06      0.00
   -6    2    8      1.79      0.00
   -6    2    7     -3.97      0.00
   -6    2    6      4.37      0.00
   -6    2    5      1.24      0.00
   -6    2    4     -6.96      0.00
   -6    2    3     -1.23      0.00
   -6    2    2     -0.71      0.00
   -6    2    1     -0.73      0.00
   -6    2    0      3.02      0.00
    6   -2    1     -0.44      0.00
    6   -2    2      2.21      0.00
    6   -2    3      2.17      0.00
    6   -2    4     -1.96      0.00
    6   -2    5      3.18      0.00
    6   -2    6      4.49      0.00
    6   -2    7     -2.46      0.00
    6   -2    8      0.49      0.00
    6   -2    9      1.68      0.00
    6   -2   10     -2.91      0.00
    6   -2   11     -1.48      0.00
    6   -2   12     -0.85      0.00
    6   -2   13      0.85      0.00
    6   -2   14     -0.09      0.00
    6   -2   15     -1.85      0.00
    6   -2   16      0.59      0.00
    6   -2   17      0.00      0.00
    6   -2   18      0.02      0.00
   -6    1   21      0.42      0.00
   -6    1   20      0.20      0.00
   -6    1   19     -0.49      0.00
   -6    1   18      1.34      0.00
   -6    1   17     -0.29      0.00
   -6    1   16     -2.97      0.00
   -6    1   15      1.15      0.00
   -6    1   14      0.74      0.00
   -6    1   13     -1.32      0.00
   -6    1   12      1.24      0.00
   -6    1   11     -2.00      0.00
   -6    1   10     -1.34      0.00
   -6    1    9      4.04      0.00
   -6    1    8     -2.92      0.00
   -6    1    7     -1.20      0.00
   -6    1    6      1.85      0.00
   -6    1    5     -3.73      0.00
   -6    1    4      4.62      0.00
   -6    1    3      1.73      0.00
   -6    1    2     -1.23      0.00
   -6    1    1      3.35      0.00
   -6    1    0     -1.69      0.00
    6   -1    1     -2.17      0.00
    6   -1    2      2.97      0.00
    6   -1    3     -3.89      0.00
    6   -1    4     -0.59      0.00
    6   -1    5     -3.59      0.00
    6   -1    6     -0.51      0.00
    6   -1    7      1.79      0.00
    6   -1    8     -3.39      0.00
    6   -1    9     -0.42      0.00
    6   -1   10      2.90      0.00
    6   -1   11      0.84      0.00
    6   -1   12     -1.31      0.00
    6   -1   13      2.29      0.00
    6   -1   14     -1.49      0.00
    6   -1   15      1.15      0.00
    6   -1   16      0.35      0.00
    6   -1   17     -0.07      0.00
    6   -1   18     -0.24      0.00
   -6    0   22     -0.32      0.00
   -6    0   21      0.54      0.00
   -6    0   20      0.63      0.00
   -6    0   19     -0.85      0.00
   -6    0   18      1.22      0.00
   -6    0   17      1.44      0.00
   -6    0   16      1.12      0.00
   -6    0   15     -0.50      0.00
   -6    0   14      0.08      0.00
   -6    0   13      1.97      0.00
   -6    0   12     -1.90      0.00
   -6    0   11      1.06      0.00
   -6    0   10      1.56      0.00
   -6    0    9     -2.24      0.00
   -6    0    8      3.64      0.00
   -6    0    7      2.53      0.00
   -6    0    6     -4.06      0.00
   -6    0    5      4.45      0.00
   -6    0    4      0.19      0.00
   -6    0    3     -6.81      0.00
   -6    0    2      4.03      0.00
   -6    0    1     -0.15      0.00
    6    0    0     -3.97      0.00
    6    0    1     -0.49      0.00
    6    0    2     -2.04      0.00
    6    0    3      5.08      0.00
    6    0    4      1.64      0.00
    6    0    5     -1.24      0.00
    6    0    6     -0.23      0.00
    6    0    7      1.98      0.00
    6    0    8     -0.99      0.00
    6    0    9      1.02      0.00
    6    0   10     -1.73      0.00
    6    0   11     -0.13      0.00
    6    0   12     -0.13      0.00
    6    0   13     -0.40      0.00
    6    0   14      0.75      0.00
    6    0   15     -1.56      0.00
    6    0   16      0.69      0.00
    6    0   17      0.24      0.00
   -6   -1   22     -0.38      0.00
   -6   -1   21     -0.58      0.00
   -6   -1   20     -0.04      0.00
   -6   -1   19     -0.55      0.00
   -6   -1   18     -3.23      0.00
   -6   -1   17      0.43      0.00
   -6   -1   16     -0.59      0.00
   -6   -1   15     -2.46      0.00
   -6   -1   14      1.01      0.00
   -6   -1   13     -0.91      0.00
   -6   -1   12     -0.33      0.00
   -6   -1   11      1.88      0.00
   -6   -1   10     -2.84      0.00
   -6   -1    9     -1.26      0.00
   -6   -1    8      0.03      0.00
   -6   -1    7     -4.39      0.00
   -6   -1    6      0.69      0.00
   -6   -1    5     -2.80      0.00
   -6   -1    4      3.67      0.00
   -6   -1    3      4.46      0.00
   -6   -1    2     -8.62      0.00
   -6   -1    1      3.11      0.00
    6    1    0      8.13      0.00
    6    1    1     -0.87      0.00
    6    1    2     -0.66      0.00
    6    1    3     -0.49      0.00
    6    1    4     -0.89      0.00
    6    1    5      1.32      0.00
    6    1    6     -0.32      0.00
    6    1    7     -1.12      0.00
    6    1    8      2.41      0.00
    6    1    9     -1.26      0.00
    6    1   10      0.65      0.00
    6    1   11      1.25      0.00
    6    1   12     -0.70      0.00
    6    1   13     -0.26      0.00
    6    1   14      0.96      0.00
    6    1   15     -0.50      0.00
    6    1   16     -0.12      0.00
    6    1   17      0.07      0.00
   -6   -2   22     -0.46      0.00
   -6   -2   21     -0.94      0.00
   -6   -2   20      0.43      0.00
   -6   -2   19      1.49      0.00
   -6   -2   18      1.92      0.00
   -6   -2   17     -0.59      0.00
   -6   -2   16      1.34      0.00
   -6   -2   15      2.43      0.00
   -6   -2   14     -0.82      0.00
   -6   -2   13     -0.22      0.00
   -6   -2   12      0.92      0.00
   -6   -2   11     -2.00      0.00
   -6   -2   10      3.26      0.00
   -6   -2    9      1.08      0.00
   -6   -2    8     -1.35      0.00
   -6   -2    7      8.03      0.00
   -6   -2    6      1.22      0.00
   -6   -2    5     -6.94      0.00
   -6   -2    4      3.30      0.00
   -6   -2    3      4.23      0.00
   -6   -2    2     -0.73      0.00
   -6   -2    1     -2.98      0.00
    6    2    0     -2.78      0.00
    6    2    1     -1.17      0.00
    6    2    2      1.51      0.00
    6    2    3     -3.08      0.00
    6    2    4      2.05      0.00
    6    2    5      0.01      0.00
    6    2    6     -1.16      0.00
    6    2    7      2.30      0.00
    6    2    8     -1.81      0.00
    6    2    9      0.36      0.00
    6    2   10      0.52      0.00
    6    2   11     -1.96      0.00
    6    2   12      0.39      0.00
    6    2   13      1.19      0.00
    6    2   14     -0.79      0.00
    6    2   15     -0.45      0.00
    6    2   16     -0.24      0.00
    6    2   17      0.12      0.00
   -6   -3   22      0.66      0.00
   -6   -3   21      1.95      0.00
   -6   -3   20     -0.40      0.00
   -6   -3   19     -0.03      0.00
   -6   -3   18     -0.01      0.00
   -6   -3   17     -0.58      0.00
   -6   -3   16     -1.83      0.00
   -6   -3   15     -1.02      0.00
   -6   -3   14      0.46      0.00
   -6   -3   13      1.84      0.00
   -6   -3   12     -1.25      0.00
   -6   -3   11     -1.36      0.00
   -6   -3   10      1.61      0.00
   -6   -3    9     -2.19      0.00
   -6   -3    8     -3.41      0.00
   -6   -3    7     -2.26      0.00
   -6   -3    6      3.29      0.00
   -6   -3    5     -0.42      0.00
   -6   -3    4     -9.71      0.00
   -6   -3    3     -0.98      0.00
   -6   -3    2      4.97      0.00
   -6   -3    1     -4.44      0.00
    6    3    0      1.82      0.00
    6    3    1      4.88      0.00
    6    3    2     -4.46      0.00
    6    3    3      3.86      0.00
    6    3    4     -2.09      0.00
    6    3    5     -1.02      0.00
    6    3    6      1.14      0.00
    6    3    7     -2.24      0.00
    6    3    8     -0.25      0.00
    6    3    9     -0.60      0.00
    6    3   10     -0.03      0.00
    6    3   11      1.53      0.00
    6    3   12      0.33      0.00
    6    3   13     -1.79      0.00
    6    3   14      1.69      0.00
    6    3   15      1.37      0.00
    6    3   16     -0.13      0.00
   -6   -4   22     -1.43      0.00
   -6   -4   21     -0.14      0.00
   -6   -4   20     -0.76      0.00
   -6   -4   19     -0.92      0.00
   -6   -4   18     -1.27      0.00
   -6   -4   17      2.46      0.00
   -6   -4   16     -0.49      0.00
   -6   -4   15      0.05      0.00
   -6   -4   14     -0.42      0.00
   -6   -4   13     -1.67      0.00
   -6   -4   12      1.82      0.00
   -6   -4   11      0.25      0.00
   -6   -4   10     -2.87      0.00
   -6   -4    9      5.16      0.00
   -6   -4    8      1.91      0.00
   -6   -4    7     -6.45      0.00
   -6   -4    6      2.87      0.00
   -6   -4    5      7.05      0.00
   -6   -4    4      0.61      0.00
   -6   -4    3      3.00      0.00
   -6   -4    2      0.14      0.00
   -6   -4    1      2.18      0.00
    6    4    0     -1.93      0.00
    6    4    1     -3.21      0.00
    6    4    2      3.82      0.00
    6    4    3     -1.53      0.00
    6    4    4     -0.05      0.00
    6    4    5      2.22      0.00
    6    4    6     -1.15      0.00
    6    4    7      1.09      0.00
    6    4    8      3.62      0.00
    6    4    9     -1.03      0.00
    6    4   10      0.41      0.00
    6    4   11     -0.46      0.00
    6    4   12     -0.66      0.00
    6    4   13      0.15      0.00
    6    4   14     -1.37      0.00
    6    4   15     -1.11      0.00
    6    4   16      0.23      0.00
   -6   -5   22     -0.51      0.00
   -6   -5   21     -1.20      0.00
   -6   -5   20      1.11      0.00
   -6   -5   19     -0.21      0.00
   -6   -5   18      0.31      0.00
   -6   -5   17     -0.36      0.00
   -6   -5   16      0.94      0.00
   -6   -5   15      0.53      0.00
   -6   -5   14      0.88      0.00
   -6   -5   13      0.23      0.00
   -6   -5   12      1.33      0.00
   -6   -5   11     -0.69      0.00
   -6   -5   10     -0.50      0.00
   -6   -5    9     -0.91      0.00
   -6   -5    8      0.55      0.00
   -6   -5    7      5.29      0.00
   -6   -5    6     -6.33      0.00
   -6   -5    5     -0.36      0.00
   -6   -5    4      0.96      0.00
   -6   -5    3     -5.72      0.00
   -6   -5    2      1.62      0.00
   -6   -5    1      0.02      0.00
    6    5    0     -1.31      0.00
    6    5    1      2.89      0.00
    6    5    2     -2.00      0.00
    6    5    3     -1.30      0.00
    6    5    4      2.03      0.00
    6    5    5     -3.14      0.00
    6    5    6     -0.51      0.00
    6    5    7      0.44      0.00
    6    5    8     -3.15      0.00
    6    5    9      0.72      0.00
    6    5   10     -0.71      0.00
    6    5   11     -1.41      0.00
    6    5   12      1.64      0.00
    6    5   13      0.54      0.00
    6    5   14     -0.78      0.00
    6    5   15      1.02      0.00
   -6   -6   22      1.70      0.00
   -6   -6   21     -0.65      0.00
   -6   -6   20      1.26      0.00
   -6   -6   19      1.81      0.00
   -6   -6   18     -0.03      0.00
   -6   -6   17     -0.51      0.00
   -6   -6   16     -0.08      0.00
   -6   -6   15     -1.88      0.00
   -6   -6   14     -1.16      0.00
   -6   -6   13     -1.04      0.00
   -6   -6   12     -1.40      0.00
   -6   -6   11      2.69      0.00
   -6   -6   10      0.85      0.00
   -6   -6    9     -3.71      0.00
   -6   -6    8      0.39      0.00
   -6   -6    7     -0.72      0.00
   -6   -6    6     -1.31      0.00
   -6   -6    5      2.01      0.00
   -6   -6    4     -1.53      0.00
   -6   -6    3      1.07      0.00
   -6   -6    2      1.04      0.00
   -6   -6    1     -1.37      0.00
    6    6    0      0.66      0.00
    6    6    1     -0.13      0.00
    6    6    2     -0.43      0.00
    6    6    3      1.88      0.00
    6    6    4      0.00      0.00
    6    6    5      3.81      0.00
    6    6    6      1.76      0.00
    6    6    7     -1.94      0.00
    6    6    8      2.31      0.00
    6    6    9      0.13      0.00
    6    6   10      1.04      0.00
    6    6   11      0.78      0.00
    6    6   12      0.24      0.00
    6    6   13      0.60      0.00
    6    6   14      0.72      0.00
   -6   -7   21      0.06      0.00
   -6   -7   20     -1.98      0.00
   -6   -7   19     -1.10      0.00
   -6   -7   18     -1.20      0.00
   -6   -7   17      0.09      0.00
   -6   -7   16      0.85      0.00
   -6   -7   15      0.49      0.00
   -6   -7   14      2.95      0.00
   -6   -7   13      0.16      0.00
   -6   -7   12     -1.22      0.00
   -6   -7   11     -1.25      0.00
   -6   -7   10     -0.42      0.00
   -6   -7    9      3.30      0.00
   -6   -7    8     -1.15      0.00
   -6   -7    7      1.04      0.00
   -6   -7    6      2.38      0.00
   -6   -7    5     -1.90      0.00
   -6   -7    4      1.41      0.00
   -6   -7    3     -0.34      0.00
   -6   -7    2     -0.95      0.00
   -6   -7    1      3.05      0.00
    6    7    0     -1.82      0.00
    6    7    1     -1.74      0.00
    6    7    2      5.82      0.00
    6    7    3     -4.93      0.00
    6    7    4     -2.95      0.00
    6    7    5     -0.92      0.00
    6    7    6     -3.11      0.00
    6    7    7      0.70      0.00
    6    7    8     -0.63      0.00
    6    7    9     -0.65      0.00
    6    7   10     -0.10      0.00
    6    7   11     -1.41      0.00
    6    7   12     -1.93      0.00
    6    7   13      0.41      0.00
    6    7   14     -0.97      0.00
   -6   -8   21      0.05      0.00
   -6   -8   20     -0.10      0.00
   -6   -8   19      0.64      0.00
   -6   -8   18      1.58      0.00
   -6   -8   17     -1.01      0.00
   -6   -8   16      0.38      0.00
   -6   -8   15      0.46      0.00
   -6   -8   14     -3.41      0.00
   -6   -8   13      2.04      0.00
   -6   -8   12      2.01      0.00
   -6   -8   11     -0.33      0.00
   -6   -8   10      0.94      0.00
   -6   -8    9     -1.33      0.00
   -6   -8    8     -0.28      0.00
   -6   -8    7      0.44      0.00
   -6   -8    6     -2.90      0.00
   -6   -8    5      1.88      0.00
   -6   -8    4      1.40      0.00
   -6   -8    3     -3.21      0.00
   -6   -8    2      1.28      0.00
   -6   -8    1     -0.24      0.00
    6    8    0     -1.07      0.00
    6    8    1     -1.19      0.00
    6    8    2     -3.89      0.00
    6    8    3      4.98      0.00
    6    8    4      2.18      0.00
    6    8    5     -1.23      0.00
    6    8    6      3.59      0.00
    6    8    7      0.74      0.00
    6    8    8     -1.55      0.00
    6    8    9      1.55      0.00
    6    8   10     -0.08      0.00
    6    8   11      1.11      0.00
    6    8   12      0.46      0.00
    6    8   13     -0.39      0.00
   -6   -9   21      0.37      0.00
   -6   -9   20      1.22      0.00
   -6   -9   19     -0.61      0.00
   -6   -9   18     -0.24      0.00
   -6   -9   17      0.40      0.00
   -6   -9   16     -1.35      0.00
   -6   -9   15      1.18      0.00
   -6   -9   14      0.61      0.00
   -6   -9   13     -1.73      0.00
   -6   -9   12     -2.44      0.00
   -6   -9   11      0.67      0.00
   -6   -9   10     -0.71      0.00
   -6   -9    9     -0.96      0.00
   -6   -9    8      1.60      0.00
   -6   -9    7     -0.24      0.00
   -6   -9    6      1.43      0.00
   -6   -9    5     -0.78      0.00
   -6   -9    4     -2.18      0.00
   -6   -9    3      3.25      0.00
   -6   -9    2     -2.38      0.00
   -6   -9    1      0.85      0.00
    6    9    0      6.27      0.00
    6    9    1     -0.81      0.00
    6    9    2      1.75      0.00
    6    9    3     -1.10      0.00
    6    9    4     -1.59      0.00
    6    9    5      1.03      0.00
    6    9    6     -2.08      0.00
    6    9    7     -0.90      0.00
    6    9    8      1.05      0.00
    6    9    9     -0.14      0.00
    6    9   10     -0.26      0.00
    6    9   11      0.56      0.00
    6    9   12     -0.40      0.00
   -6  -10   20     -0.90      0.00
   -6  -10   19      0.95      0.00
   -6  -10   18     -0.05      0.00
   -6  -10   17      0.61      0.00
   -6  -10   16     -1.05      0.00
   -6  -10   15      0.07      0.00
   -6  -10   14      0.57      0.00
   -6  -10   13     -0.54      0.00
   -6  -10   12      3.25      0.00
   -6  -10   11     -0.97      0.00
   -6  -10   10      0.81      0.00
   -6  -10    9      2.02      0.00
   -6  -10    8     -3.31      0.00
   -6  -10    7      0.03      0.00
   -6  -10    6     -0.51      0.00
   -6  -10    5     -0.60      0.00
   -6  -10    4      3.31      0.00
   -6  -10    3     -1.25      0.00
   -6  -10    2      0.71      0.00
   -6  -10    1     -2.11      0.00
    6   10    0     -5.20      0.00
    6   10    1      0.67      0.00
    6   10    2     -1.42      0.00
    6   10    3     -0.90      0.00
    6   10    4      2.24      0.00
    6   10    5     -0.26      0.00
    6   10    6      0.96      0.00
    6   10    7      0.95      0.00
    6   10    8     -1.93      0.00
    6   10    9     -0.23      0.00
    6   10   10     -0.49      0.00
    6   10   11      0.25      0.00
   -6  -11   19     -1.37      0.00
   -6  -11   18      0.11      0.00
   -6  -11   17      0.70      0.00
   -6  -11   16      0.03      0.00
   -6  -11   15     -0.94      0.00
   -6  -11   14      0.83      0.00
   -6  -11   13      0.35      0.00
   -6  -11   12     -1.35      0.00
   -6  -11   11      0.35      0.00
   -6  -11   10      0.33      0.00
   -6  -11    9     -1.65      0.00
   -6  -11    8      3.04      0.00
   -6  -11    7      0.28      0.00
   -6  -11    6      0.49      0.00
   -6  -11    5      1.45      0.00
   -6  -11    4     -3.87      0.00
   -6  -11    3     -0.58      0.00
   -6  -11    2      1.10      0.00
   -6  -11    1      0.93      0.00
    6   11    0      2.95      0.00
    6   11    1      0.87      0.00
    6   11    2      0.47      0.00
    6   11    3      0.89      0.00
    6   11    4     -1.94      0.00
    6   11    5     -0.57      0.00
    6   11    6     -0.17      0.00
    6   11    7      0.06      0.00
    6   11    8      1.22      0.00
    6   11    9      0.87      0.00
    6   11   10      0.15      0.00
   -6  -12   18     -0.90      0.00
   -6  -12   17      0.06      0.00
   -6  -12   16      0.36      0.00
   -6  -12   15      0.42      0.00
   -6  -12   14     -0.29      0.00
   -6  -12   13     -0.87      0.00
   -6  -12   12      0.60      0.00
   -6  -12   11     -0.83      0.00
   -6  -12   10     -1.15      0.00
   -6  -12    9      0.30      0.00
   -6  -12    8     -1.24      0.00
   -6  -12    7     -1.69      0.00
   -6  -12    6      0.37      0.00
   -6  -12    5     -0.73      0.00
   -6  -12    4      3.00      0.00
   -6  -12    3      0.49      0.00
   -6  -12    2     -2.05      0.00
   -6  -12    1      0.08      0.00
    6   12    0     -0.62      0.00
    6   12    1     -1.59      0.00
    6   12    2     -0.10      0.00
    6   12    3     -0.39      0.00
    6   12    4      0.66      0.00
    6   12    5     -0.38      0.00
    6   12    6      0.43      0.00
    6   12    7     -0.55      0.00
    6   12    8     -1.55      0.00
   -6  -13   17      0.80      0.00
   -6  -13   16     -0.06      0.00
   -6  -13   15      0.49      0.00
   -6  -13   14     -0.13      0.00
   -6  -13   13      0.25      0.00
   -6  -13   12     -0.47      0.00
   -6  -13   11     -0.02      0.00
   -6  -13   10      2.52      0.00
   -6  -13    9      0.32      0.00
   -6  -13    8      0.67      0.00
   -6  -13    7      1.22      0.00
   -6  -13    6     -1.52      0.00
   -6  -13    5     -0.68      0.00
   -6  -13    4     -1.04      0.00
   -6  -13    3      1.23      0.00
   -6  -13    2      0.91      0.00
   -6  -13    1      0.31      0.00
    6   13    0      0.70      0.00
    6   13    1      0.55      0.00
    6   13    2      0.65      0.00
    6   13    3     -0.15      0.00
    6   13    4      0.51      0.00
    6   13    5      0.44      0.00
    6   13    6      0.36      0.00
    6   13    7      1.27      0.00
   -6  -14   16     -0.72      0.00
   -6  -14   15     -0.71      0.00
   -6  -14   14     -0.41      0.00
   -6  -14   13      0.59      0.00
   -6  -14   12      0.10      0.00
   -6  -14   11      0.62      0.00
   -6  -14   10     -1.46      0.00
   -6  -14    9     -0.70      0.00
   -6  -14    8      0.35      0.00
   -6  -14    7     -0.93      0.00
   -6  -14    6      2.57      0.00
   -6  -14    5      1.33      0.00
   -6  -14    4     -0.67      0.00
   -6  -14    3      0.16      0.00
   -6  -14    2     -1.26      0.00
   -6  -14    1     -1.72      0.00
    6   14    0     -0.62      0.00
    6   14    1      0.56      0.00
    6   14    2     -1.10      0.00
    6   14    3      0.54      0.00
    6   14    4      0.47      0.00
    6   14    5     -1.71      0.00
   -6  -15   15      0.57      0.00
   -6  -15   14      0.72      0.00
   -6  -15   13      0.35      0.00
   -6  -15   12      0.48      0.00
   -6  -15   11     -1.57      0.00
   -6  -15   10      0.74      0.00
   -6  -15    9      0.19      0.00
   -6  -15    8     -0.97      0.00
   -6  -15    7      0.05      0.00
   -6  -15    6     -2.04      0.00
   -6  -15    5     -1.09      0.00
   -6  -15    4     -0.79      0.00
   -6  -15    3      0.21      0.00
   -6  -15    2      1.38      0.00
   -6  -15    1      0.92      0.00
    6   15    0     -0.02      0.00
    6   15    1      0.23      0.00
    6   15    2      0.23      0.00
    6   15    3     -0.80      0.00
   -6  -16   12     -0.31      0.00
   -6  -16   11      0.08      0.00
   -6  -16   10     -0.69      0.00
   -6  -16    9      0.47      0.00
   -6  -16    8      0.88      0.00
   -6  -16    7      0.42      0.00
   -6  -16    6      1.56      0.00
   -6  -16    5      0.39      0.00
   -6  -16    4      1.17      0.00
   -6  -16    3     -0.79      0.00
   -6  -16    2      0.39      0.00
   -6  -16    1      0.10      0.00
    6   16    0     -1.25      0.00
   -6  -17    7     -0.22      0.00
   -6  -17    6     -0.63      0.00
   -7   18    3      2.14      0.00
   -7   18    2     -0.02      0.00
   -7   18    1     -0.03      0.00
   -7   18    0      1.15      0.00
    7  -18    1      0.42      0.00
    7  -18    2     -1.39      0.00
    7  -18    3      0.37      0.00
    7  -18    4      0.36      0.00
    7  -18    5      0.22      0.00
    7  -18    6     -0.38      0.00
    7  -18    7     -0.05      0.00
   -7   17    6     -0.18      0.00
   -7   17    5      0.68      0.00
   -7   17    4     -1.05      0.00
   -7   17    3     -0.22      0.00
   -7   17    2      0.65      0.00
   -7   17    1     -1.15      0.00
   -7   17    0     -0.82      0.00
    7  -17    1     -0.56      0.00
    7  -17    2      1.08      0.00
    7  -17    3     -0.95      0.00
    7  -17    4     -0.61      0.00
    7  -17    5      0.78      0.00
    7  -17    6     -0.08      0.00
    7  -17    7     -0.28      0.00
    7  -17    8      1.73      0.00
    7  -17    9     -0.92      0.00
    7  -17   10     -0.66      0.00
   -7   16    8     -0.32      0.00
   -7   16    7     -1.14      0.00
   -7   16    6      0.01      0.00
   -7   16    5     -0.81      0.00
   -7   16    4     -0.10      0.00
   -7   16    3     -1.59      0.00
   -7   16    2      0.29      0.00
   -7   16    1     -0.25      0.00
   -7   16    0      0.00      0.00
    7  -16    1      0.83      0.00
    7  -16    2      0.35      0.00
    7  -16    3      0.56      0.00
    7  -16    4      0.72      0.00
    7  -16    5     -0.40      0.00
    7  -16    6     -0.37      0.00
    7  -16    7     -0.52      0.00
    7  -16    8     -0.16      0.00
    7  -16    9      1.16      0.00
    7  -16   10     -0.19      0.00
    7  -16   11     -0.55      0.00
    7  -16   12      1.42      0.00
   -7   15   10      0.04      0.00
   -7   15    9     -0.77      0.00
   -7   15    8     -0.01      0.00
   -7   15    7     -0.04      0.00
   -7   15    6      1.16      0.00
   -7   15    5     -0.10      0.00
   -7   15    4      1.83      0.00
   -7   15    3      0.34      0.00
   -7   15    2      0.73      0.00
   -7   15    1      0.67      0.00
   -7   15    0      0.62      0.00
    7  -15    1     -0.87      0.00
    7  -15    2     -0.35      0.00
    7  -15    3     -0.85      0.00
    7  -15    4     -0.30      0.00
    7  -15    5      0.10      0.00
    7  -15    6      0.71      0.00
    7  -15    7     -0.75      0.00
    7  -15    8     -0.66      0.00
    7  -15    9      1.48      0.00
    7  -15   10      0.14      0.00
    7  -15   11     -0.69      0.00
    7  -15   12      0.06      0.00
    7  -15   13     -0.26      0.00
   -7   14   12     -0.03      0.00
   -7   14   11     -0.02      0.00
   -7   14   10      0.59      0.00
   -7   14    9     -0.01      0.00
   -7   14    8      1.75      0.00
   -7   14    7     -0.40      0.00
   -7   14    6     -1.46      0.00
   -7   14    5      1.09      0.00
   -7   14    4     -1.71      0.00
   -7   14    3      0.30      0.00
   -7   14    2      0.21      0.00
   -7   14    1     -1.25      0.00
   -7   14    0     -0.65      0.00
    7  -14    1      0.54      0.00
    7  -14    2      1.17      0.00
    7  -14    3     -0.74      0.00
    7  -14    4     -0.41      0.00
    7  -14    5      0.51      0.00
    7  -14    6      0.53      0.00
    7  -14    7      0.84      0.00
    7  -14    8     -0.30      0.00
    7  -14    9     -1.92      0.00
    7  -14   10      0.48      0.00
    7  -14   11     -1.01      0.00
    7  -14   12      0.22      0.00
    7  -14   13     -0.64      0.00
    7  -14   14     -1.16      0.00
   -7   13   13      0.08      0.00
   -7   13   12     -0.01      0.00
   -7   13   11      0.98      0.00
   -7   13   10     -1.54      0.00
   -7   13    9      0.62      0.00
   -7   13    8     -2.08      0.00
   -7   13    7      1.35      0.00
   -7   13    6      0.66      0.00
   -7   13    5     -0.65      0.00
   -7   13    4      0.19      0.00
   -7   13    3     -0.80      0.00
   -7   13    2     -0.55      0.00
   -7   13    1      1.87      0.00
   -7   13    0     -0.18      0.00
    7  -13    1     -1.23      0.00
    7  -13    2      0.44      0.00
    7  -13    3      1.11      0.00
    7  -13    4     -0.09      0.00
    7  -13    5     -0.12      0.00
    7  -13    6     -0.39      0.00
    7  -13    7     -0.34      0.00
    7  -13    8      0.27      0.00
    7  -13    9      1.15      0.00
    7  -13   10      0.48      0.00
    7  -13   11      0.58      0.00
    7  -13   12     -0.09      0.00
    7  -13   13      1.92      0.00
    7  -13   14      0.25      0.00
    7  -13   15      0.50      0.00
   -7   12   14      0.27      0.00
   -7   12   13      0.08      0.00
   -7   12   12     -1.19      0.00
   -7   12   11     -0.56      0.00
   -7   12   10      1.39      0.00
   -7   12    9     -0.05      0.00
   -7   12    8      0.43      0.00
   -7   12    7     -0.74      0.00
   -7   12    6     -0.85      0.00
   -7   12    5      0.48      0.00
   -7   12    4      1.60      0.00
   -7   12    3     -0.07      0.00
   -7   12    2      0.40      0.00
   -7   12    1     -1.57      0.00
   -7   12    0      0.67      0.00
    7  -12    1      0.78      0.00
    7  -12    2     -1.53      0.00
    7  -12    3      1.34      0.00
    7  -12    4     -0.96      0.00
    7  -12    5     -1.27      0.00
    7  -12    6      1.04      0.00
    7  -12    7     -0.33      0.00
    7  -12    8     -0.95      0.00
    7  -12    9      0.23      0.00
    7  -12   10      0.02      0.00
    7  -12   11     -0.04      0.00
    7  -12   12     -0.44      0.00
    7  -12   13      0.16      0.00
    7  -12   14     -0.65      0.00
    7  -12   15      0.37      0.00
   -7   11   15     -0.62      0.00
   -7   11   14      0.34      0.00
   -7   11   13      0.22      0.00
   -7   11   12      1.68      0.00
   -7   11   11     -0.42      0.00
   -7   11   10     -1.21      0.00
   -7   11    9     -0.66      0.00
   -7   11    8      1.13      0.00
   -7   11    7     -0.68      0.00
   -7   11    6      0.17      0.00
   -7   11    5      0.00      0.00
   -7   11    4     -3.15      0.00
   -7   11    3      1.51      0.00
   -7   11    2     -0.48      0.00
   -7   11    1     -0.24      0.00
   -7   11    0      0.74      0.00
    7  -11    1     -1.42      0.00
    7  -11    2      0.85      0.00
    7  -11    3     -1.22      0.00
    7  -11    4      1.05      0.00
    7  -11    5      1.46      0.00
    7  -11    6     -1.58      0.00
    7  -11    7      0.94      0.00
    7  -11    8      1.09      0.00
    7  -11    9     -2.24      0.00
    7  -11   10      0.77      0.00
    7  -11   11     -1.28      0.00
    7  -11   12     -1.03      0.00
    7  -11   13     -0.11      0.00
    7  -11   14      0.24      0.00
    7  -11   15     -0.95      0.00
    7  -11   16     -0.67      0.00
   -7   10   16      0.67      0.00
   -7   10   15      0.16      0.00
   -7   10   14      0.21      0.00
   -7   10   13     -0.98      0.00
   -7   10   12     -0.69      0.00
   -7   10   11      0.67      0.00
   -7   10   10      0.78      0.00
   -7   10    9      1.42      0.00
   -7   10    8     -1.84      0.00
   -7   10    7      2.66      0.00
   -7   10    6     -0.15      0.00
   -7   10    5      0.14      0.00
   -7   10    4      2.58      0.00
   -7   10    3     -1.24      0.00
   -7   10    2      1.46      0.00
   -7   10    1      1.47      0.00
   -7   10    0     -1.46      0.00
    7  -10    1      1.87      0.00
    7  -10    2     -0.57      0.00
    7  -10    3      0.28      0.00
    7  -10    4     -0.45      0.00
    7  -10    5     -0.87      0.00
    7  -10    6      2.16      0.00
    7  -10    7     -1.29      0.00
    7  -10    8      0.33      0.00
    7  -10    9      1.28      0.00
    7  -10   10      0.53      0.00
    7  -10   11      1.26      0.00
    7  -10   12      0.93      0.00
    7  -10   13      1.10      0.00
    7  -10   14     -0.64      0.00
    7  -10   15      0.25      0.00
    7  -10   16      0.39      0.00
   -7    9   17      0.53      0.00
   -7    9   16     -0.84      0.00
   -7    9   15     -0.10      0.00
   -7    9   14     -0.87      0.00
   -7    9   13      1.84      0.00
   -7    9   12      0.37      0.00
   -7    9   11     -1.13      0.00
   -7    9   10      0.28      0.00
   -7    9    9     -1.17      0.00
   -7    9    8      1.04      0.00
   -7    9    7     -1.05      0.00
   -7    9    6     -1.32      0.00
   -7    9    5      2.30      0.00
   -7    9    4     -2.35      0.00
   -7    9    3     -0.50      0.00
   -7    9    2     -1.17      0.00
   -7    9    1     -1.10      0.00
   -7    9    0      0.88      0.00
    7   -9    1     -2.55      0.00
    7   -9    2      1.48      0.00
    7   -9    3      1.39      0.00
    7   -9    4     -1.35      0.00
    7   -9    5     -0.44      0.00
    7   -9    6     -1.13      0.00
    7   -9    7      1.49      0.00
    7   -9    8     -2.01      0.00
    7   -9    9     -0.70      0.00
    7   -9   10      0.10      0.00
    7   -9   11     -0.29      0.00
    7   -9   12     -1.89      0.00
    7   -9   13      0.18      0.00
    7   -9   14     -0.52      0.00
    7   -9   15      0.66      0.00
    7   -9   16      0.59      0.00
    7   -9   17      0.10      0.00
   -7    8   18     -1.46      0.00
   -7    8   17      0.02      0.00
   -7    8   16      0.54      0.00
   -7    8   15     -0.34      0.00
   -7    8   14     -0.15      0.00
   -7    8   13     -1.30      0.00
   -7    8   12      0.11      0.00
   -7    8   11      0.20      0.00
   -7    8   10     -1.66      0.00
   -7    8    9      1.00      0.00
   -7    8    8     -1.79      0.00
   -7    8    7      0.34      0.00
   -7    8    6      0.15      0.00
   -7    8    5     -2.90      0.00
   -7    8    4      2.05      0.00
   -7    8    3      1.58      0.00
   -7    8    2     -3.24      0.00
   -7    8    1      2.32      0.00
   -7    8    0      3.30      0.00
    7   -8    1     -0.48      0.00
    7   -8    2     -3.93      0.00
    7   -8    3      1.29      0.00
    7   -8    4      2.45      0.00
    7   -8    5     -0.81      0.00
    7   -8    6      0.43      0.00
    7   -8    7     -0.36      0.00
    7   -8    8      2.51      0.00
    7   -8    9     -0.63      0.00
    7   -8   10     -0.92      0.00
    7   -8   11      0.86      0.00
    7   -8   12      0.27      0.00
    7   -8   13      1.16      0.00
    7   -8   14      0.27      0.00
    7   -8   15     -0.22      0.00
    7   -8   16     -1.21      0.00
    7   -8   17     -0.02      0.00
   -7    7   19     -0.93      0.00
   -7    7   18      0.77      0.00
   -7    7   17     -0.20      0.00
   -7    7   16      0.70      0.00
   -7    7   15      0.96      0.00
   -7    7   14     -0.29      0.00
   -7    7   13     -0.20      0.00
   -7    7   12      1.97      0.00
   -7    7   11     -0.95      0.00
   -7    7   10      1.98      0.00
   -7    7    9      0.24      0.00
   -7    7    8      0.23      0.00
   -7    7    7      1.54      0.00
   -7    7    6      0.18      0.00
   -7    7    5     -1.06      0.00
   -7    7    4      0.31      0.00
   -7    7    3      2.82      0.00
   -7    7    2      1.52      0.00
   -7    7    1     -4.90      0.00
   -7    7    0     -2.58      0.00
    7   -7    1      3.83      0.00
    7   -7    2      2.12      0.00
    7   -7    3     -5.65      0.00
    7   -7    4      2.27      0.00
    7   -7    5     -0.66      0.00
    7   -7    6     -1.28      0.00
    7   -7    7      0.64      0.00
    7   -7    8     -1.73      0.00
    7   -7    9      0.76      0.00
    7   -7   10      1.23      0.00
    7   -7   11     -1.42      0.00
    7   -7   12     -0.51      0.00
    7   -7   13      0.37      0.00
    7   -7   14     -1.77      0.00
    7   -7   15     -0.22      0.00
    7   -7   16      1.50      0.00
    7   -7   17     -0.73      0.00
   -7    6   19      0.77      0.00
   -7    6   18      0.02      0.00
   -7    6   17     -0.84      0.00
   -7    6   16      0.27      0.00
   -7    6   15     -0.54      0.00
   -7    6   14      0.33      0.00
   -7    6   13      0.16      0.00
   -7    6   12     -1.13      0.00
   -7    6   11      1.42      0.00
   -7    6   10     -0.67      0.00
   -7    6    9     -1.09      0.00
   -7    6    8      0.86      0.00
   -7    6    7     -1.73      0.00
   -7    6    6      2.99      0.00
   -7    6    5      2.22      0.00
   -7    6    4     -5.17      0.00
   -7    6    3     -1.38      0.00
   -7    6    2      5.16      0.00
   -7    6    1     -1.61      0.00
   -7    6    0      1.26      0.00
    7   -6    1     -2.05      0.00
    7   -6    2     -0.36      0.00
    7   -6    3      4.70      0.00
    7   -6    4     -2.99      0.00
    7   -6    5      2.64      0.00
    7   -6    6     -0.19      0.00
    7   -6    7      0.55      0.00
    7   -6    8      0.19      0.00
    7   -6    9     -0.55      0.00
    7   -6   10      0.42      0.00
    7   -6   11      0.64      0.00
    7   -6   12     -1.15      0.00
    7   -6   13      0.87      0.00
    7   -6   14      1.88      0.00
    7   -6   15     -0.76      0.00
    7   -6   16     -0.32      0.00
    7   -6   17      0.51      0.00
   -7    5   20     -0.03      0.00
   -7    5   19     -0.03      0.00
   -7    5   18     -0.53      0.00
   -7    5   17      0.87      0.00
   -7    5   16     -1.05      0.00
   -7    5   15      0.49      0.00
   -7    5   14     -0.37      0.00
   -7    5   13     -1.14      0.00
   -7    5   12      0.38      0.00
   -7    5   11     -1.32      0.00
   -7    5   10     -1.25      0.00
   -7    5    9      1.93      0.00
   -7    5    8     -0.90      0.00
   -7    5    7     -1.69      0.00
   -7    5    6      0.56      0.00
   -7    5    5     -0.44      0.00
   -7    5    4      2.81      0.00
   -7    5    3     -2.65      0.00
   -7    5    2     -4.21      0.00
   -7    5    1      6.48      0.00
   -7    5    0     -2.08      0.00
    7   -5    1      1.22      0.00
    7   -5    2      1.38      0.00
    7   -5    3     -3.89      0.00
    7   -5    4      1.08      0.00
    7   -5    5      0.02      0.00
    7   -5    6     -1.96      0.00
    7   -5    7      0.00      0.00
    7   -5    8      0.81      0.00
    7   -5    9     -1.48      0.00
    7   -5   10      0.91      0.00
    7   -5   11      1.64      0.00
    7   -5   12     -1.16      0.00
    7   -5   13     -0.55      0.00
    7   -5   14      0.42      0.00
    7   -5   15      0.24      0.00
    7   -5   16     -0.62      0.00
    7   -5   17      0.43      0.00
   -7    4   20     -0.71      0.00
   -7    4   19      0.59      0.00
   -7    4   18     -0.16      0.00
   -7    4   17     -1.46      0.00
   -7    4   16      1.09      0.00
   -7    4   15      0.29      0.00
   -7    4   14     -0.41      0.00
   -7    4   13      1.87      0.00
   -7    4   12      0.06      0.00
   -7    4   11      0.64      0.00
   -7    4   10      1.82      0.00
   -7    4    9     -2.13      0.00
   -7    4    8      0.87      0.00
   -7    4    7      1.53      0.00
   -7    4    6     -6.36      0.00
   -7    4    5      0.72      0.00
   -7    4    4      1.03      0.00
   -7    4    3      0.08      0.00
   -7    4    2      2.38      0.00
   -7    4    1     -4.33      0.00
   -7    4    0     -0.49      0.00
    7   -4    1     -0.14      0.00
    7   -4    2     -1.69      0.00
    7   -4    3      1.16      0.00
    7   -4    4      0.44      0.00
    7   -4    5      0.70      0.00
    7   -4    6      0.33      0.00
    7   -4    7      0.22      0.00
    7   -4    8      0.58      0.00
    7   -4    9     -0.71      0.00
    7   -4   10     -0.74      0.00
    7   -4   11     -1.19      0.00
    7   -4   12      2.19      0.00
    7   -4   13     -2.13      0.00
    7   -4   14      0.06      0.00
    7   -4   15      0.49      0.00
    7   -4   16      0.40      0.00
    7   -4   17     -0.61      0.00
   -7    3   21     -0.20      0.00
   -7    3   20     -0.76      0.00
   -7    3   19      0.47      0.00
   -7    3   18      0.34      0.00
   -7    3   17      0.84      0.00
   -7    3   16      0.83      0.00
   -7    3   15     -0.68      0.00
   -7    3   14      0.47      0.00
   -7    3   13     -1.96      0.00
   -7    3   12     -1.08      0.00
   -7    3   11      1.55      0.00
   -7    3   10     -1.35      0.00
   -7    3    9     -0.03      0.00
   -7    3    8      0.27      0.00
   -7    3    7      1.00      0.00
   -7    3    6      6.42      0.00
   -7    3    5     -0.08      0.00
   -7    3    4     -0.14      0.00
   -7    3    3      2.38      0.00
   -7    3    2     -2.19      0.00
   -7    3    1      3.35      0.00
   -7    3    0      0.71      0.00
    7   -3    1     -0.36      0.00
    7   -3    2      1.86      0.00
    7   -3    3     -0.51      0.00
    7   -3    4     -3.02      0.00
    7   -3    5      1.46      0.00
    7   -3    6      1.45      0.00
    7   -3    7     -3.34      0.00
    7   -3    8      1.70      0.00
    7   -3    9      0.88      0.00
    7   -3   10     -0.63      0.00
    7   -3   11     -0.02      0.00
    7   -3   12      0.14      0.00
    7   -3   13      0.42      0.00
    7   -3   14     -0.45      0.00
    7   -3   15     -1.12      0.00
    7   -3   16      0.83      0.00
    7   -3   17     -0.13      0.00
   -7    2   21      0.77      0.00
   -7    2   20     -0.03      0.00
   -7    2   19      0.27      0.00
   -7    2   18      0.86      0.00
   -7    2   17     -1.92      0.00
   -7    2   16     -0.97      0.00
   -7    2   15      1.50      0.00
   -7    2   14     -0.37      0.00
   -7    2   13      0.97      0.00
   -7    2   12      1.38      0.00
   -7    2   11     -1.76      0.00
   -7    2   10      1.66      0.00
   -7    2    9      2.84      0.00
   -7    2    8     -2.97      0.00
   -7    2    7     -1.45      0.00
   -7    2    6     -0.53      0.00
   -7    2    5     -4.40      0.00
   -7    2    4     -0.33      0.00
   -7    2    3     -0.35      0.00
   -7    2    2     -2.74      0.00
   -7    2    1     -1.72      0.00
   -7    2    0     -0.67      0.00
    7   -2    1     -0.77      0.00
    7   -2    2      2.55      0.00
    7   -2    3     -1.79      0.00
    7   -2    4      2.45      0.00
    7   -2    5     -1.99      0.00
    7   -2    6      1.15      0.00
    7   -2    7      1.68      0.00
    7   -2    8     -2.29      0.00
    7   -2    9     -0.38      0.00
    7   -2   10      1.94      0.00
    7   -2   11     -0.63      0.00
    7   -2   12     -0.45      0.00
    7   -2   13      2.28      0.00
    7   -2   14     -0.32      0.00
    7   -2   15      1.49      0.00
    7   -2   16     -0.54      0.00
    7   -2   17     -0.16      0.00
   -7    1   21      0.73      0.00
   -7    1   20     -0.66      0.00
   -7    1   19     -1.13      0.00
   -7    1   18      0.54      0.00
   -7    1   17     -0.34      0.00
   -7    1   16     -0.46      0.00
   -7    1   15     -0.65      0.00
   -7    1   14      0.59      0.00
   -7    1   13      0.24      0.00
   -7    1   12     -2.01      0.00
   -7    1   11     -0.05      0.00
   -7    1   10     -2.13      0.00
   -7    1    9     -1.66      0.00
   -7    1    8      1.03      0.00
   -7    1    7     -0.33      0.00
   -7    1    6     -0.57      0.00
   -7    1    5      5.01      0.00
   -7    1    4     -1.26      0.00
   -7    1    3     -2.20      0.00
   -7    1    2      8.33      0.00
   -7    1    1      1.76      0.00
   -7    1    0     -1.04      0.00
    7   -1    1      1.83      0.00
    7   -1    2     -1.08      0.00
    7   -1    3      2.66      0.00
    7   -1    4     -1.40      0.00
    7   -1    5     -2.14      0.00
    7   -1    6      0.44      0.00
    7   -1    7     -0.36      0.00
    7   -1    8      0.05      0.00
    7   -1    9      1.04      0.00
    7   -1   10     -1.32      0.00
    7   -1   11      1.08      0.00
    7   -1   12     -0.98      0.00
    7   -1   13     -0.94      0.00
    7   -1   14     -1.28      0.00
    7   -1   15     -1.17      0.00
    7   -1   16      0.43      0.00
    7   -1   17      0.22      0.00
   -7    0   21     -0.25      0.00
   -7    0   20      0.62      0.00
   -7    0   19     -0.91      0.00
   -7    0   18      0.31      0.00
   -7    0   17      2.30      0.00
   -7    0   16      0.50      0.00
   -7    0   15     -0.73      0.00
   -7    0   14      1.02      0.00
   -7    0   13     -1.89      0.00
   -7    0   12      1.57      0.00
   -7    0   11      2.20      0.00
   -7    0   10     -0.56      0.00
   -7    0    9      3.21      0.00
   -7    0    8      2.40      0.00
   -7    0    7     -2.91      0.00
   -7    0    6      0.82      0.00
   -7    0    5      0.68      0.00
   -7    0    4      1.75      0.00
   -7    0    3      0.22      0.00
   -7    0    2     -9.22      0.00
   -7    0    1      2.06      0.00
    7    0    0     -0.49      0.00
    7    0    1     -5.65      0.00
    7    0    2     -0.46      0.00
    7    0    3     -1.15      0.00
    7    0    4      0.72      0.00
    7    0    5      1.81      0.00
    7    0    6      0.23      0.00
    7    0    7      0.76      0.00
    7    0    8      0.99      0.00
    7    0    9     -1.74      0.00
    7    0   10     -0.01      0.00
    7    0   11      0.22      0.00
    7    0   12     -0.60      0.00
    7    0   13      1.31      0.00
    7    0   14      0.50      0.00
    7    0   15      0.53      0.00
    7    0   16      0.68      0.00
   -7   -1   21      0.06      0.00
   -7   -1   20      1.56      0.00
   -7   -1   19      0.54      0.00
   -7   -1   18     -0.51      0.00
   -7   -1   17     -1.81      0.00
   -7   -1   16      0.03      0.00
   -7   -1   15      0.02      0.00
   -7   -1   14     -0.53      0.00
   -7   -1   13      0.84      0.00
   -7   -1   12      0.00      0.00
   -7   -1   11     -0.64      0.00
   -7   -1   10     -0.70      0.00
   -7   -1    9     -2.32      0.00
   -7   -1    8     -1.69      0.00
   -7   -1    7      4.42      0.00
   -7   -1    6     -5.81      0.00
   -7   -1    5     -5.14      0.00
   -7   -1    4      5.45      0.00
   -7   -1    3     -0.98      0.00
   -7   -1    2      0.57      0.00
   -7   -1    1      0.51      0.00
    7    1    0      2.97      0.00
    7    1    1      3.14      0.00
    7    1    2      2.79      0.00
    7    1    3     -1.01      0.00
    7    1    4      1.83      0.00
    7    1    5     -2.10      0.00
    7    1    6     -1.63      0.00
    7    1    7      0.30      0.00
    7    1    8     -1.99      0.00
    7    1    9      1.95      0.00
    7    1   10      0.46      0.00
    7    1   11     -0.96      0.00
    7    1   12      0.81      0.00
    7    1   13      0.90      0.00
    7    1   14     -0.72      0.00
    7    1   15     -0.74      0.00
    7    1   16     -0.61      0.00
   -7   -2   22     -0.67      0.00
   -7   -2   21     -0.84      0.00
   -7   -2   20     -1.61      0.00
   -7   -2   19      0.18      0.00
   -7   -2   18      0.48      0.00
   -7   -2   17      0.54      0.00
   -7   -2   16     -0.69      0.00
   -7   -2   15      1.04      0.00
   -7   -2   14      0.48      0.00
   -7   -2   13      1.36      0.00
   -7   -2   12     -2.91      0.00
   -7   -2   11     -0.17      0.00
   -7   -2   10      2.37      0.00
   -7   -2    9     -2.30      0.00
   -7   -2    8     -0.29      0.00
   -7   -2    7      3.38      0.00
   -7   -2    6      5.44      0.00
   -7   -2    5     -1.23      0.00
   -7   -2    4     -3.13      0.00
   -7   -2    3      4.68      0.00
   -7   -2    2      1.87      0.00
   -7   -2    1     -4.32      0.00
    7    2    0      0.71      0.00
    7    2    1     -1.24      0.00
    7    2    2     -4.53      0.00
    7    2    3      2.92      0.00
    7    2    4     -2.73      0.00
    7    2    5      1.48      0.00
    7    2    6      2.16      0.00
    7    2    7     -0.12      0.00
    7    2    8      0.46      0.00
    7    2    9     -0.34      0.00
    7    2   10     -0.31      0.00
    7    2   11      0.54      0.00
    7    2   12     -1.30      0.00
    7    2   13     -0.77      0.00
    7    2   14      1.64      0.00
    7    2   15     -0.13      0.00
    7    2   16     -0.60      0.00
   -7   -3   22     -0.32      0.00
   -7   -3   21      1.53      0.00
   -7   -3   20      0.02      0.00
   -7   -3   19     -0.35      0.00
   -7   -3   18     -1.01      0.00
   -7   -3   17      1.36      0.00
   -7   -3   16     -1.54      0.00
   -7   -3   15     -0.49      0.00
   -7   -3   14     -0.87      0.00
   -7   -3   13     -1.10      0.00
   -7   -3   12      2.33      0.00
   -7   -3   11     -0.03      0.00
   -7   -3   10     -0.59      0.00
   -7   -3    9      4.94      0.00
   -7   -3    8     -2.62      0.00
   -7   -3    7     -5.90      0.00
   -7   -3    6      3.88      0.00
   -7   -3    5      0.30      0.00
   -7   -3    4     -3.23      0.00
   -7   -3    3     -0.04      0.00
   -7   -3    2     -1.76      0.00
   -7   -3    1      1.24      0.00
    7    3    0      0.08      0.00
    7    3    1      0.14      0.00
    7    3    2      3.70      0.00
    7    3    3     -1.57      0.00
    7    3    4      0.28      0.00
    7    3    5      0.44      0.00
    7    3    6     -2.70      0.00
    7    3    7      1.00      0.00
    7    3    8     -0.07      0.00
    7    3    9     -1.88      0.00
    7    3   10      1.35      0.00
    7    3   11      0.23      0.00
    7    3   12      0.44      0.00
    7    3   13     -0.91      0.00
    7    3   14     -0.61      0.00
    7    3   15     -0.06      0.00
   -7   -4   21     -0.06      0.00
   -7   -4   20      0.78      0.00
   -7   -4   19     -0.35      0.00
   -7   -4   18      1.03      0.00
   -7   -4   17      0.61      0.00
   -7   -4   16      0.94      0.00
   -7   -4   15      0.74      0.00
   -7   -4   14     -0.47      0.00
   -7   -4   13      1.39      0.00
   -7   -4   12      0.88      0.00
   -7   -4   11     -2.64      0.00
   -7   -4   10     -0.46      0.00
   -7   -4    9     -0.66      0.00
   -7   -4    8      0.43      0.00
   -7   -4    7      1.83      0.00
   -7   -4    6     -5.01      0.00
   -7   -4    5      1.98      0.00
   -7   -4    4      1.03      0.00
   -7   -4    3     -2.35      0.00
   -7   -4    2      3.97      0.00
   -7   -4    1     -1.71      0.00
    7    4    0     -1.71      0.00
    7    4    1      1.14      0.00
    7    4    2     -3.68      0.00
    7    4    3      1.30      0.00
    7    4    4      1.65      0.00
    7    4    5     -2.41      0.00
    7    4    6      1.39      0.00
    7    4    7      0.80      0.00
    7    4    8     -0.02      0.00
    7    4    9      1.99      0.00
    7    4   10     -0.72      0.00
    7    4   11     -0.99      0.00
    7    4   12      1.37      0.00
    7    4   13      0.36      0.00
    7    4   14      0.00      0.00
    7    4   15      1.09      0.00
   -7   -5   21     -1.26      0.00
   -7   -5   20      1.09      0.00
   -7   -5   19      0.29      0.00
   -7   -5   18     -1.90      0.00
   -7   -5   17     -0.63      0.00
   -7   -5   16     -1.04      0.00
   -7   -5   15     -0.48      0.00
   -7   -5   14      0.47      0.00
   -7   -5   13     -1.87      0.00
   -7   -5   12     -0.04      0.00
   -7   -5   11      2.52      0.00
   -7   -5   10     -0.90      0.00
   -7   -5    9     -1.95      0.00
   -7   -5    8      3.58      0.00
   -7   -5    7     -1.12      0.00
   -7   -5    6      1.07      0.00
   -7   -5    5      3.38      0.00
   -7   -5    4     -2.50      0.00
   -7   -5    3      1.52      0.00
   -7   -5    2     -0.35      0.00
   -7   -5    1     -0.28      0.00
    7    5    0      2.47      0.00
    7    5    1      0.88      0.00
    7    5    2      0.12      0.00
    7    5    3     -0.07      0.00
    7    5    4     -1.05      0.00
    7    5    5      2.35      0.00
    7    5    6     -1.27      0.00
    7    5    7     -1.29      0.00
    7    5    8      0.70      0.00
    7    5    9     -1.95      0.00
    7    5   10     -0.22      0.00
    7    5   11      0.25      0.00
    7    5   12     -0.36      0.00
    7    5   13     -0.21      0.00
    7    5   14     -0.29      0.00
   -7   -6   21     -0.55      0.00
   -7   -6   20     -1.59      0.00
   -7   -6   19      0.39      0.00
   -7   -6   18      0.39      0.00
   -7   -6   17      1.56      0.00
   -7   -6   16      1.43      0.00
   -7   -6   15     -0.66      0.00
   -7   -6   14      1.96      0.00
   -7   -6   13     -1.54      0.00
   -7   -6   12      0.22      0.00
   -7   -6   11     -0.74      0.00
   -7   -6   10      0.94      0.00
   -7   -6    9      1.50      0.00
   -7   -6    8     -2.37      0.00
   -7   -6    7      1.31      0.00
   -7   -6    6     -0.96      0.00
   -7   -6    5     -2.49      0.00
   -7   -6    4      1.84      0.00
   -7   -6    3     -1.82      0.00
   -7   -6    2      0.76      0.00
   -7   -6    1      0.43      0.00
    7    6    0     -4.87      0.00
    7    6    1      0.02      0.00
    7    6    2      3.22      0.00
    7    6    3     -4.07      0.00
    7    6    4      1.03      0.00
    7    6    5      1.44      0.00
    7    6    6     -1.03      0.00
    7    6    7      0.42      0.00
    7    6    8     -0.11      0.00
    7    6    9      0.47      0.00
    7    6   10      0.57      0.00
    7    6   11     -0.79      0.00
    7    6   12      0.40      0.00
    7    6   13      0.69      0.00
   -7   -7   21      0.81      0.00
   -7   -7   20      1.27      0.00
   -7   -7   19      0.39      0.00
   -7   -7   18     -0.26      0.00
   -7   -7   17     -2.27      0.00
   -7   -7   16      0.36      0.00
   -7   -7   15     -0.73      0.00
   -7   -7   14     -1.55      0.00
   -7   -7   13      2.66      0.00
   -7   -7   12      0.27      0.00
   -7   -7   11     -0.86      0.00
   -7   -7   10      0.81      0.00
   -7   -7    9     -1.84      0.00
   -7   -7    8      0.43      0.00
   -7   -7    7      0.50      0.00
   -7   -7    6     -2.33      0.00
   -7   -7    5      3.19      0.00
   -7   -7    4     -0.47      0.00
   -7   -7    3     -2.32      0.00
   -7   -7    2      2.16      0.00
   -7   -7    1      2.63      0.00
    7    7    0      0.04      0.00
    7    7    1      0.25      0.00
    7    7    2     -0.29      0.00
    7    7    3      3.91      0.00
    7    7    4     -2.09      0.00
    7    7    5     -2.99      0.00
    7    7    6      2.64      0.00
    7    7    7     -0.47      0.00
    7    7    8     -0.07      0.00
    7    7    9      2.21      0.00
    7    7   10      0.15      0.00
    7    7   11     -0.04      0.00
    7    7   12     -0.76      0.00
   -7   -8   20     -0.71      0.00
   -7   -8   19     -0.65      0.00
   -7   -8   18      0.47      0.00
   -7   -8   17      0.68      0.00
   -7   -8   16      0.09      0.00
   -7   -8   15      1.06      0.00
   -7   -8   14     -0.48      0.00
   -7   -8   13     -1.69      0.00
   -7   -8   12     -0.38      0.00
   -7   -8   11      1.04      0.00
   -7   -8   10     -1.06      0.00
   -7   -8    9      0.59      0.00
   -7   -8    8      0.61      0.00
   -7   -8    7      0.57      0.00
   -7   -8    6      1.28      0.00
   -7   -8    5     -0.72      0.00
   -7   -8    4      0.17      0.00
   -7   -8    3      2.28      0.00
   -7   -8    2     -5.19      0.00
   -7   -8    1      0.29      0.00
    7    8    0      2.68      0.00
    7    8    1     -5.06      0.00
    7    8    2      0.71      0.00
    7    8    3     -1.24      0.00
    7    8    4      1.28      0.00
    7    8    5      2.32      0.00
    7    8    6     -1.11      0.00
    7    8    7     -0.23      0.00
    7    8    8     -0.69      0.00
    7    8    9     -1.98      0.00
    7    8   10     -0.76      0.00
    7    8   11      0.64      0.00
    7    8   12     -0.63      0.00
   -7   -9   20      0.56      0.00
   -7   -9   19      1.33      0.00
   -7   -9   18     -0.63      0.00
   -7   -9   17     -0.51      0.00
   -7   -9   16     -1.08      0.00
   -7   -9   15      1.77      0.00
   -7   -9   14      0.87      0.00
   -7   -9   13     -0.51      0.00
   -7   -9   12      1.92      0.00
   -7   -9   11     -2.06      0.00
   -7   -9   10      0.28      0.00
   -7   -9    9      1.27      0.00
   -7   -9    8     -2.51      0.00
   -7   -9    7      0.77      0.00
   -7   -9    6     -1.24      0.00
   -7   -9    5     -1.83      0.00
   -7   -9    4      1.03      0.00
   -7   -9    3     -1.66      0.00
   -7   -9    2      2.40      0.00
   -7   -9    1     -0.67      0.00
    7    9    0     -0.36      0.00
    7    9    1      3.90      0.00
    7    9    2     -0.88      0.00
    7    9    3     -0.93      0.00
    7    9    4      0.40      0.00
    7    9    5     -2.20      0.00
    7    9    6      0.70      0.00
    7    9    7      0.09      0.00
    7    9    8     -0.14      0.00
    7    9    9      1.34      0.00
    7    9   10      0.64      0.00
    7    9   11      1.06      0.00
   -7  -10   19     -1.57      0.00
   -7  -10   18      1.86      0.00
   -7  -10   17      0.23      0.00
   -7  -10   16     -0.42      0.00
   -7  -10   15     -1.64      0.00
   -7  -10   14     -0.07      0.00
   -7  -10   13     -0.94      0.00
   -7  -10   12     -0.97      0.00
   -7  -10   11      2.18      0.00
   -7  -10   10      0.67      0.00
   -7  -10    9     -1.48      0.00
   -7  -10    8      1.96      0.00
   -7  -10    7     -1.37      0.00
   -7  -10    6      1.12      0.00
   -7  -10    5      2.43      0.00
   -7  -10    4     -1.47      0.00
   -7  -10    3      2.47      0.00
   -7  -10    2      0.90      0.00
   -7  -10    1     -1.26      0.00
    7   10    0     -0.05      0.00
    7   10    1     -2.00      0.00
    7   10    2      0.27      0.00
    7   10    3      1.18      0.00
    7   10    4     -0.85      0.00
    7   10    5      0.95      0.00
    7   10    6      0.33      0.00
    7   10    7      0.13      0.00
    7   10    8     -0.25      0.00
    7   10    9     -0.23      0.00
   -7  -11   19      0.38      0.00
   -7  -11   18     -0.97      0.00
   -7  -11   17      1.18      0.00
   -7  -11   16     -0.50      0.00
   -7  -11   15      0.42      0.00
   -7  -11   14      1.19      0.00
   -7  -11   13      0.42      0.00
   -7  -11   12      0.97      0.00
   -7  -11   11     -1.00      0.00
   -7  -11   10     -1.21      0.00
   -7  -11    9      1.37      0.00
   -7  -11    8     -1.08      0.00
   -7  -11    7     -0.10      0.00
   -7  -11    6      0.60      0.00
   -7  -11    5     -1.05      0.00
   -7  -11    4      0.92      0.00
   -7  -11    3     -3.46      0.00
   -7  -11    2     -1.62      0.00
   -7  -11    1      1.61      0.00
    7   11    0      0.78      0.00
    7   11    1     -0.10      0.00
    7   11    2      0.89      0.00
    7   11    3      0.09      0.00
    7   11    4      0.14      0.00
    7   11    5     -0.30      0.00
    7   11    6      0.68      0.00
    7   11    7      0.03      0.00
    7   11    8     -0.01      0.00
   -7  -12   18     -1.04      0.00
   -7  -12   17      0.25      0.00
   -7  -12   16      0.09      0.00
   -7  -12   15      0.67      0.00
   -7  -12   14     -1.56      0.00
   -7  -12   13      0.53      0.00
   -7  -12   12     -1.66      0.00
   -7  -12   11      0.19      0.00
   -7  -12   10      1.10      0.00
   -7  -12    9     -1.23      0.00
   -7  -12    8      0.86      0.00
   -7  -12    7      0.76      0.00
   -7  -12    6     -1.33      0.00
   -7  -12    5      0.21      0.00
   -7  -12    4      0.70      0.00
   -7  -12    3      2.06      0.00
   -7  -12    2     -0.21      0.00
   -7  -12    1     -0.93      0.00
    7   12    0     -0.20      0.00
    7   12    1     -0.32      0.00
    7   12    2     -0.49      0.00
    7   12    3     -0.14      0.00
    7   12    4     -0.03      0.00
    7   12    5     -0.79      0.00
    7   12    6     -0.70      0.00
    7   12    7     -0.02      0.00
   -7  -13   17     -0.43      0.00
   -7  -13   16     -0.23      0.00
   -7  -13   15      0.12      0.00
   -7  -13   14      0.36      0.00
   -7  -13   13      0.14      0.00
   -7  -13   12     -0.32      0.00
   -7  -13   11     -0.06      0.00
   -7  -13   10     -0.34      0.00
   -7  -13    9      1.04      0.00
   -7  -13    8      0.22      0.00
   -7  -13    7     -1.90      0.00
   -7  -13    6      1.14      0.00
   -7  -13    5     -1.82      0.00
   -7  -13    4     -1.36      0.00
   -7  -13    3      1.12      0.00
   -7  -13    2      0.29      0.00
   -7  -13    1      0.77      0.00
    7   13    0      1.17      0.00
    7   13    1      0.52      0.00
    7   13    2     -1.47      0.00
    7   13    3      0.17      0.00
    7   13    4      0.00      0.00
    7   13    5     -0.33      0.00
   -7  -14   15     -0.02      0.00
   -7  -14   14     -0.44      0.00
   -7  -14   13      0.66      0.00
   -7  -14   12      1.49      0.00
   -7  -14   11     -0.44      0.00
   -7  -14   10      0.76      0.00
   -7  -14    9     -0.98      0.00
   -7  -14    8     -0.18      0.00
   -7  -14    7      0.61      0.00
   -7  -14    6      0.85      0.00
   -7  -14    5      2.74      0.00
   -7  -14    4      0.27      0.00
   -7  -14    3     -0.07      0.00
   -7  -14    2     -1.03      0.00
   -7  -14    1     -2.09      0.00
    7   14    0     -1.10      0.00
    7   14    1      0.05      0.00
    7   14    2      1.69      0.00
    7   14    3      0.90      0.00
   -7  -15   13     -0.21      0.00
   -7  -15   12     -0.47      0.00
   -7  -15   11     -0.50      0.00
   -7  -15   10     -0.46      0.00
   -7  -15    9      0.07      0.00
   -7  -15    8      0.63      0.00
   -7  -15    7      0.04      0.00
   -7  -15    6     -1.14      0.00
   -7  -15    5     -2.37      0.00
   -7  -15    4     -0.48      0.00
   -7  -15    3     -0.49      0.00
   -7  -15    2      2.44      0.00
   -7  -15    1      1.31      0.00
    7   15    0     -0.03      0.00
    7   15    1      0.52      0.00
   -7  -16    9      0.52      0.00
   -7  -16    8     -0.80      0.00
   -7  -16    7      0.18      0.00
   -7  -16    6      0.59      0.00
   -7  -16    5      1.72      0.00
   -7  -16    4      0.52      0.00
   -7  -16    3     -1.25      0.00
   -8   18    1     -0.35      0.00
   -8   18    0      0.04      0.00
    8  -18    1     -0.02      0.00
    8  -18    2     -0.16      0.00
    8  -18    3     -1.73      0.00
    8  -18    4      0.21      0.00
    8  -18    5      1.13      0.00
   -8   17    5     -0.07      0.00
   -8   17    4      0.83      0.00
   -8   17    3      0.54      0.00
   -8   17    2      1.09      0.00
   -8   17    1      0.16      0.00
   -8   17    0     -0.11      0.00
    8  -17    1      0.01      0.00
    8  -17    2      0.79      0.00
    8  -17    3      0.74      0.00
    8  -17    4     -0.30      0.00
    8  -17    5     -0.80      0.00
    8  -17    6     -1.56      0.00
    8  -17    7     -0.88      0.00
    8  -17    8      0.33      0.00
   -8   16    8      0.47      0.00
   -8   16    7      0.35      0.00
   -8   16    6      1.18      0.00
   -8   16    5     -0.52      0.00
   -8   16    4      1.00      0.00
   -8   16    3     -1.56      0.00
   -8   16    2     -1.07      0.00
   -8   16    1     -0.72      0.00
   -8   16    0      0.23      0.00
    8  -16    1     -0.41      0.00
    8  -16    2     -0.35      0.00
    8  -16    3     -0.33      0.00
    8  -16    4      0.37      0.00
    8  -16    5      1.61      0.00
    8  -16    6      1.70      0.00
    8  -16    7     -0.53      0.00
    8  -16    8      0.08      0.00
    8  -16    9      1.21      0.00
    8  -16   10     -0.39      0.00
   -8   15   10     -0.06      0.00
   -8   15    9      0.09      0.00
   -8   15    8      0.44      0.00
   -8   15    7     -1.98      0.00
   -8   15    6     -1.26      0.00
   -8   15    5      0.48      0.00
   -8   15    4     -2.99      0.00
   -8   15    3      1.78      0.00
   -8   15    2      1.57      0.00
   -8   15    1     -1.12      0.00
   -8   15    0      0.11      0.00
    8  -15    1      1.00      0.00
    8  -15    2      0.47      0.00
    8  -15    3     -0.57      0.00
    8  -15    4     -0.10      0.00
    8  -15    5     -1.11      0.00
    8  -15    6     -0.73      0.00
    8  -15    7     -0.07      0.00
    8  -15    8      0.06      0.00
    8  -15    9     -0.25      0.00
    8  -15   10      0.78      0.00
    8  -15   11     -0.75      0.00
    8  -15   12      1.11      0.00
   -8   14   11      0.18      0.00
   -8   14   10     -1.84      0.00
   -8   14    9      0.88      0.00
   -8   14    8     -1.37      0.00
   -8   14    7      2.48      0.00
   -8   14    6     -0.19      0.00
   -8   14    5      1.44      0.00
   -8   14    4      0.92      0.00
   -8   14    3     -1.58      0.00
   -8   14    2     -0.04      0.00
   -8   14    1      2.22      0.00
   -8   14    0     -1.72      0.00
    8  -14    1     -0.05      0.00
    8  -14    2      0.96      0.00
    8  -14    3     -0.89      0.00
    8  -14    4     -0.64      0.00
    8  -14    5      0.49      0.00
    8  -14    6      0.68      0.00
    8  -14    7     -0.05      0.00
    8  -14    8     -0.26      0.00
    8  -14    9      0.16      0.00
    8  -14   10     -0.50      0.00
    8  -14   11      0.52      0.00
    8  -14   12      0.29      0.00
    8  -14   13      1.79      0.00
   -8   13   13      0.71      0.00
   -8   13   12     -0.85      0.00
   -8   13   11      1.96      0.00
   -8   13   10      1.15      0.00
   -8   13    9      0.00      0.00
   -8   13    8      0.96      0.00
   -8   13    7     -0.92      0.00
   -8   13    6     -0.71      0.00
   -8   13    5      0.57      0.00
   -8   13    4      1.21      0.00
   -8   13    3     -0.64      0.00
   -8   13    2      0.41      0.00
   -8   13    1     -1.09      0.00
   -8   13    0      0.82      0.00
    8  -13    1     -0.96      0.00
    8  -13    2     -0.81      0.00
    8  -13    3      2.25      0.00
    8  -13    4     -0.94      0.00
    8  -13    5      0.66      0.00
    8  -13    6      1.04      0.00
    8  -13    7     -1.70      0.00
    8  -13    8     -0.67      0.00
    8  -13    9      1.59      0.00
    8  -13   10     -1.19      0.00
    8  -13   11     -0.71      0.00
    8  -13   12     -1.34      0.00
    8  -13   13     -0.94      0.00
    8  -13   14     -1.07      0.00
   -8   12   14     -0.33      0.00
   -8   12   13      0.12      0.00
   -8   12   12     -0.11      0.00
   -8   12   11     -1.78      0.00
   -8   12   10     -0.90      0.00
   -8   12    9     -0.52      0.00
   -8   12    8      0.34      0.00
   -8   12    7     -0.11      0.00
   -8   12    6     -0.05      0.00
   -8   12    5     -1.43      0.00
   -8   12    4     -0.83      0.00
   -8   12    3      1.46      0.00
   -8   12    2     -1.76      0.00
   -8   12    1      1.02      0.00
   -8   12    0      0.28      0.00
    8  -12    1     -0.83      0.00
    8  -12    2      1.36      0.00
    8  -12    3     -1.08      0.00
    8  -12    4      0.32      0.00
    8  -12    5     -0.84      0.00
    8  -12    6     -0.38      0.00
    8  -12    7      2.65      0.00
    8  -12    8     -0.84      0.00
    8  -12    9     -1.16      0.00
    8  -12   10      2.77      0.00
    8  -12   11     -0.76      0.00
    8  -12   12      0.96      0.00
    8  -12   13      0.95      0.00
    8  -12   14      0.59      0.00
   -8   11   15     -0.55      0.00
   -8   11   14     -0.33      0.00
   -8   11   13     -0.25      0.00
   -8   11   12      0.08      0.00
   -8   11   11      0.78      0.00
   -8   11   10      0.92      0.00
   -8   11    9      0.10      0.00
   -8   11    8     -1.26      0.00
   -8   11    7      1.89      0.00
   -8   11    6     -0.24      0.00
   -8   11    5     -0.23      0.00
   -8   11    4      0.77      0.00
   -8   11    3     -0.97      0.00
   -8   11    2      1.38      0.00
   -8   11    1     -0.69      0.00
   -8   11    0      0.03      0.00
    8  -11    1      1.41      0.00
    8  -11    2     -2.05      0.00
    8  -11    3      2.15      0.00
    8  -11    4     -1.36      0.00
    8  -11    5      0.03      0.00
    8  -11    6      0.70      0.00
    8  -11    7     -2.90      0.00
    8  -11    8      1.81      0.00
    8  -11    9     -0.29      0.00
    8  -11   10     -0.26      0.00
    8  -11   11      0.09      0.00
    8  -11   12      0.34      0.00
    8  -11   13      0.50      0.00
    8  -11   14     -0.11      0.00
    8  -11   15      0.73      0.00
   -8   10   16     -1.00      0.00
   -8   10   15      0.55      0.00
   -8   10   14     -0.63      0.00
   -8   10   13      0.78      0.00
   -8   10   12      0.04      0.00
   -8   10   11     -1.66      0.00
   -8   10   10      0.48      0.00
   -8   10    9     -0.47      0.00
   -8   10    8      0.51      0.00
   -8   10    7     -2.19      0.00
   -8   10    6      0.74      0.00
   -8   10    5      1.37      0.00
   -8   10    4     -2.55      0.00
   -8   10    3      1.32      0.00
   -8   10    2     -0.99      0.00
   -8   10    1     -0.30      0.00
   -8   10    0      0.18      0.00
    8  -10    1     -1.38      0.00
    8  -10    2      1.17      0.00
    8  -10    3     -0.19      0.00
    8  -10    4      0.23      0.00
    8  -10    5     -0.81      0.00
    8  -10    6      1.13      0.00
    8  -10    7      1.96      0.00
    8  -10    8     -2.06      0.00
    8  -10    9      0.05      0.00
    8  -10   10      0.44      0.00
    8  -10   11     -1.16      0.00
    8  -10   12     -1.77      0.00
    8  -10   13      0.39      0.00
    8  -10   14     -1.34      0.00
    8  -10   15     -0.79      0.00
   -8    9   17      1.56      0.00
   -8    9   16      0.61      0.00
   -8    9   15      0.51      0.00
   -8    9   14      1.21      0.00
   -8    9   13     -0.22      0.00
   -8    9   12      1.96      0.00
   -8    9   11      0.88      0.00
   -8    9   10     -0.75      0.00
   -8    9    9      1.22      0.00
   -8    9    8      0.19      0.00
   -8    9    7      1.35      0.00
   -8    9    6     -0.65      0.00
   -8    9    5      0.59      0.00
   -8    9    4      2.42      0.00
   -8    9    3     -0.30      0.00
   -8    9    2     -0.33      0.00
   -8    9    1      2.22      0.00
   -8    9    0      0.26      0.00
    8   -9    1     -0.18      0.00
    8   -9    2     -2.00      0.00
    8   -9    3      1.47      0.00
    8   -9    4      0.43      0.00
    8   -9    5     -0.87      0.00
    8   -9    6     -0.41      0.00
    8   -9    7     -0.71      0.00
    8   -9    8      1.34      0.00
    8   -9    9     -1.49      0.00
    8   -9   10      0.50      0.00
    8   -9   11      1.68      0.00
    8   -9   12      0.28      0.00
    8   -9   13      0.57      0.00
    8   -9   14      0.56      0.00
    8   -9   15      0.93      0.00
    8   -9   16     -0.14      0.00
   -8    8   17     -0.94      0.00
   -8    8   16      0.02      0.00
   -8    8   15     -1.34      0.00
   -8    8   14     -1.40      0.00
   -8    8   13     -1.47      0.00
   -8    8   12     -0.88      0.00
   -8    8   11     -1.75      0.00
   -8    8   10      0.88      0.00
   -8    8    9     -1.28      0.00
   -8    8    8     -0.15      0.00
   -8    8    7      1.49      0.00
   -8    8    6     -1.68      0.00
   -8    8    5     -1.30      0.00
   -8    8    4     -0.63      0.00
   -8    8    3      0.03      0.00
   -8    8    2     -1.14      0.00
   -8    8    1     -2.57      0.00
   -8    8    0      0.92      0.00
    8   -8    1      1.84      0.00
    8   -8    2     -0.25      0.00
    8   -8    3     -2.93      0.00
    8   -8    4      3.05      0.00
    8   -8    5     -1.18      0.00
    8   -8    6     -0.16      0.00
    8   -8    7      0.55      0.00
    8   -8    8     -0.30      0.00
    8   -8    9      1.35      0.00
    8   -8   10      0.45      0.00
    8   -8   11     -1.20      0.00
    8   -8   12     -0.78      0.00
    8   -8   13      1.08      0.00
    8   -8   14     -1.37      0.00
    8   -8   15      0.37      0.00
    8   -8   16     -0.14      0.00
   -8    7   18     -0.76      0.00
   -8    7   17     -0.28      0.00
   -8    7   16      0.66      0.00
   -8    7   15      0.28      0.00
   -8    7   14      1.14      0.00
   -8    7   13      0.83      0.00
   -8    7   12      0.29      0.00
   -8    7   11      1.97      0.00
   -8    7   10     -0.32      0.00
   -8    7    9     -0.14      0.00
   -8    7    8     -0.96      0.00
   -8    7    7     -1.25      0.00
   -8    7    6      1.41      0.00
   -8    7    5     -1.30      0.00
   -8    7    4     -1.54      0.00
   -8    7    3      2.40      0.00
   -8    7    2      2.87      0.00
   -8    7    1     -2.03      0.00
   -8    7    0      0.10      0.00
    8   -7    1     -1.11      0.00
    8   -7    2      1.93      0.00
    8   -7    3      1.87      0.00
    8   -7    4     -1.92      0.00
    8   -7    5      1.36      0.00
    8   -7    6      0.08      0.00
    8   -7    7      0.45      0.00
    8   -7    8     -0.39      0.00
    8   -7    9     -0.83      0.00
    8   -7   10     -0.76      0.00
    8   -7   11      0.75      0.00
    8   -7   12     -0.35      0.00
    8   -7   13      0.83      0.00
    8   -7   14      0.25      0.00
    8   -7   15     -1.40      0.00
    8   -7   16      0.97      0.00
   -8    6   19      0.22      0.00
   -8    6   18      0.72      0.00
   -8    6   17      0.33      0.00
   -8    6   16     -0.13      0.00
   -8    6   15      0.54      0.00
   -8    6   14     -0.43      0.00
   -8    6   13     -0.29      0.00
   -8    6   12      0.44      0.00
   -8    6   11     -1.85      0.00
   -8    6   10      0.18      0.00
   -8    6    9      1.92      0.00
   -8    6    8     -1.77      0.00
   -8    6    7      0.45      0.00
   -8    6    6      3.40      0.00
   -8    6    5      0.93      0.00
   -8    6    4      1.78      0.00
   -8    6    3     -3.76      0.00
   -8    6    2     -0.98      0.00
   -8    6    1      3.05      0.00
   -8    6    0     -1.70      0.00
    8   -6    1      1.03      0.00
    8   -6    2     -1.72      0.00
    8   -6    3     -2.77      0.00
    8   -6    4      0.45      0.00
    8   -6    5      0.01      0.00
    8   -6    6     -1.53      0.00
    8   -6    7      0.07      0.00
    8   -6    8     -0.24      0.00
    8   -6    9     -1.02      0.00
    8   -6   10      1.79      0.00
    8   -6   11      0.06      0.00
    8   -6   12     -2.14      0.00
    8   -6   13      0.14      0.00
    8   -6   14      0.95      0.00
    8   -6   15      0.40      0.00
    8   -6   16     -1.16      0.00
   -8    5   19      0.42      0.00
   -8    5   18     -0.10      0.00
   -8    5   17     -1.01      0.00
   -8    5   16      0.75      0.00
   -8    5   15     -0.67      0.00
   -8    5   14     -0.89      0.00
   -8    5   13      1.07      0.00
   -8    5   12     -0.49      0.00
   -8    5   11      0.84      0.00
   -8    5   10     -0.68      0.00
   -8    5    9     -0.81      0.00
   -8    5    8      3.17      0.00
   -8    5    7     -0.67      0.00
   -8    5    6     -3.90      0.00
   -8    5    5      0.96      0.00
   -8    5    4     -0.80      0.00
   -8    5    3      0.89      0.00
   -8    5    2      2.74      0.00
   -8    5    1     -2.37      0.00
   -8    5    0     -0.16      0.00
    8   -5    1      1.01      0.00
    8   -5    2      0.19      0.00
    8   -5    3      2.09      0.00
    8   -5    4      1.61      0.00
    8   -5    5     -0.56      0.00
    8   -5    6      0.31      0.00
    8   -5    7      0.69      0.00
    8   -5    8      0.97      0.00
    8   -5    9      0.64      0.00
    8   -5   10     -0.33      0.00
    8   -5   11      0.83      0.00
    8   -5   12      1.58      0.00
    8   -5   13     -1.77      0.00
    8   -5   14      0.51      0.00
    8   -5   15     -0.33      0.00
    8   -5   16      0.84      0.00
   -8    4   20     -0.14      0.00
   -8    4   19      0.02      0.00
   -8    4   18     -0.37      0.00
   -8    4   17      0.29      0.00
   -8    4   16     -0.24      0.00
   -8    4   15      0.71      0.00
   -8    4   14      1.19      0.00
   -8    4   13     -1.79      0.00
   -8    4   12     -0.09      0.00
   -8    4   11      1.71      0.00
   -8    4   10     -0.57      0.00
   -8    4    9      0.80      0.00
   -8    4    8     -1.51      0.00
   -8    4    7      0.19      0.00
   -8    4    6      2.09      0.00
   -8    4    5     -2.16      0.00
   -8    4    4      0.28      0.00
   -8    4    3     -0.75      0.00
   -8    4    2     -3.49      0.00
   -8    4    1      3.98      0.00
   -8    4    0     -1.22      0.00
    8   -4    1      0.03      0.00
    8   -4    2      0.92      0.00
    8   -4    3     -1.83      0.00
    8   -4    4     -2.38      0.00
    8   -4    5      2.50      0.00
    8   -4    6      0.71      0.00
    8   -4    7     -1.83      0.00
    8   -4    8      0.33      0.00
    8   -4    9     -1.26      0.00
    8   -4   10     -1.13      0.00
    8   -4   11     -0.75      0.00
    8   -4   12      0.32      0.00
    8   -4   13      0.31      0.00
    8   -4   14      0.05      0.00
    8   -4   15     -0.15      0.00
    8   -4   16      0.63      0.00
   -8    3   20     -1.11      0.00
   -8    3   19      0.23      0.00
   -8    3   18      0.41      0.00
   -8    3   17     -0.90      0.00
   -8    3   16      0.13      0.00
   -8    3   15     -0.09      0.00
   -8    3   14     -1.58      0.00
   -8    3   13      1.31      0.00
   -8    3   12     -0.58      0.00
   -8    3   11     -1.56      0.00
   -8    3   10      0.90      0.00
   -8    3    9     -1.55      0.00
   -8    3    8     -2.43      0.00
   -8    3    7     -0.57      0.00
   -8    3    6      0.32      0.00
   -8    3    5     -0.54      0.00
   -8    3    4      2.15      0.00
   -8    3    3      1.57      0.00
   -8    3    2     -0.10      0.00
   -8    3    1     -1.53      0.00
   -8    3    0      0.66      0.00
    8   -3    1     -1.15      0.00
    8   -3    2      1.21      0.00
    8   -3    3     -1.06      0.00
    8   -3    4      1.36      0.00
    8   -3    5     -2.66      0.00
    8   -3    6     -0.64      0.00
    8   -3    7      1.16      0.00
    8   -3    8     -1.24      0.00
    8   -3    9      1.03      0.00
    8   -3   10      2.73      0.00
    8   -3   11     -0.74      0.00
    8   -3   12     -0.32      0.00
    8   -3   13      0.77      0.00
    8   -3   14     -0.78      0.00
    8   -3   15     -0.58      0.00
    8   -3   16     -0.85      0.00
   -8    2   20      0.02      0.00
   -8    2   19      0.75      0.00
   -8    2   18      0.59      0.00
   -8    2   17     -0.12      0.00
   -8    2   16      0.18      0.00
   -8    2   15     -0.11      0.00
   -8    2   14      1.21      0.00
   -8    2   13      0.66      0.00
   -8    2   12     -0.41      0.00
   -8    2   11      0.79      0.00
   -8    2   10     -0.04      0.00
   -8    2    9      2.50      0.00
   -8    2    8      2.96      0.00
   -8    2    7      2.10      0.00
   -8    2    6      1.64      0.00
   -8    2    5      1.22      0.00
   -8    2    4     -2.59      0.00
   -8    2    3     -1.77      0.00
   -8    2    2      3.83      0.00
   -8    2    1     -1.70      0.00
   -8    2    0     -1.79      0.00
    8   -2    1      1.89      0.00
    8   -2    2     -1.29      0.00
    8   -2    3      2.24      0.00
    8   -2    4     -0.72      0.00
    8   -2    5      0.15      0.00
    8   -2    6      3.06      0.00
    8   -2    7     -0.43      0.00
    8   -2    8      0.48      0.00
    8   -2    9     -0.93      0.00
    8   -2   10     -1.99      0.00
    8   -2   11      1.04      0.00
    8   -2   12     -0.86      0.00
    8   -2   13     -0.33      0.00
    8   -2   14      0.64      0.00
    8   -2   15      1.04      0.00
    8   -2   16      1.55      0.00
   -8    1   21      0.28      0.00
   -8    1   20     -0.52      0.00
   -8    1   19     -1.22      0.00
   -8    1   18      0.93      0.00
   -8    1   17     -0.25      0.00
   -8    1   16     -0.06      0.00
   -8    1   15      0.06      0.00
   -8    1   14      0.21      0.00
   -8    1   13     -1.66      0.00
   -8    1   12      1.59      0.00
   -8    1   11     -0.87      0.00
   -8    1   10     -0.88      0.00
   -8    1    9      0.41      0.00
[truncated: 186,693 more chars]
